# Supplementary material for: Inpatient mortality and associated clinical factors among people living with HIV with cryptococcal meningitis in Uganda: A retrospective cohort study
Source: PLoS One. 2026 Jun 26;21(6):e0340951. doi: 10.1371/journal.pone.0340951 (PMC13308784; doi:10.1371/journal.pone.0340951)
Supplement: S2 File — (XLSX) [file pone.0340951.s002.xlsx]

## Sheet: Sheet1
start	end	Age_group	BI2	BI4	CH1	CH2	CH3	CH4	CH5	CH6	CH7	CH8	PCC1	PCC2	PCC4	PCC5	CKD	Hypertensive_emergency	Hypertension	PCC6	PCC7	PCC7OTHR	oral_and_esopha_Candididiasis	CNS_TOXO	CM_IRIS	PTB_coinfection	PEF1	PEF2	PEF4	PEF4OTHR	CD4_counrt_numeric	LD2	Hemoglobin_level_g_per_dl	Platelet_count_per_mcl	LD5	LD6	LD7	LD8	LDCSFA1	LDCSFA2	LDCSFA3	LDLF1	LDLF2	LDLF3	___submission_time	AGECAT	Sex_B12	Duration_hosp_stay	Duration_Sxs_b4admission
2022-12-23T15:16:02.443+03:00	2022-12-23T15:19:32.321+03:00	2	male	2	a	a	a	a	a	a	a	b	c	c	a	I			1	a	b				no	no	b	b	d		154	10	10	10	7.84	.	Not noted	b	No records	No records	No	No	No	No	2022-12-23T12:19:35	1	2	1	1
2023-01-03T13:08:50.318+03:00	2023-01-03T13:59:58.964+03:00	3	male	2	b	a	b	c	b	a	b	b	b	c	c					b_1	b				no	no	b	a	d	.	90	Not requested	12.3	300	1.08	Not documented	Not documented	b	Not documented	4.7	Not documented	Not documented	Not documented	Not documented	2023-01-03T11:00:07	2	2	1	2
2023-01-03T13:05:19.783+03:00	2023-01-03T14:00:11.016+03:00	3	female	2	b	a	b	c	b	a	b	b	b	c	c					b_1	b				no	no	b	a	d	.	78	Not requested	6.8	126	1.67	Not documented	Not documented	b	Not documented	4.7	Not documented	Not documented	Not documented	Not documented	2023-01-03T11:00:13	2	1	1	2
2023-01-03T14:16:43.416+03:00	2023-01-03T14:27:44.543+03:00	3	female	3	a	c	b	c	b	b	b	b	c	c	c					b	b				no	no	b	a	d	Kliffners digns	114	Not documented	11.6	34	1.45	Not documented	Not documented	b	Not documented	4.7	Not documented	Not documented	Not documented	Not documented	2023-01-04T14:26:43	2	1	1	1
2023-01-04T10:48:00.038+03:00	2023-01-04T17:25:28.927+03:00	4	male	14	b	b	b	b	b	b	b	b	c	c	c					b_1	a	Gastritis			no	no	b	a	d	Not documented	56	.	12.4	256	1.46	.	.	c	Not documented	Not documented	Not documented	Not documented	Not documented	Not documented	2023-01-04T14:26:44	3	2	2	2
2023-01-04T11:09:01.791+03:00	2023-01-04T17:26:10.404+03:00	5	male	2	b	a	a	b	b	b	b	b	a	c	b					b	a	Severe bronchopneumonia,meningitis			no	yes	a	a	b	.	256	Not documented	12.5	235	1.46	Not documented	Not documented	b	Not documented	Not documented	Not documented	Not documented	Not documented	Not documented	2023-01-04T14:26:48	4	2	1	2
2023-01-04T16:24:42.372+03:00	2023-01-04T17:03:08.974+03:00	2	female	6	a	c	a	a	b	b	b	b	a	b	b					b	a	Sepsis,PTB,severe Anaemia			no	yes	b	b			11	Not documented	2.4	128	1.78	Not documented	Not documented	a	Not documented	Not documented	Not documented	Not documented	Not documented	Not documented	2023-01-04T14:26:49	1	1	1	1
2023-01-04T17:03:23.601+03:00	2023-01-04T17:27:04.135+03:00	3	male	10	c	a	a	a	b	b	b	b	b	a	a	Cardiomegally		1		b	a	Dcm,Alcoholic liver disease			no	no	b	a	d	.	34	Not documented	14.5	178	1.09	Not documented	Not documented	a	Not documented	Not documented	Not documented	Not documented	Not documented	Not documented	2023-01-04T14:27:08	2	2	2	3
2023-01-04T11:31:10.143+03:00	2023-01-04T17:27:31.607+03:00	5	male	10	b	a	b	c	b	a	a	a	b	b	c					a	a	CCM toxoplasm		0	no	no	b	a	a	.	67	Not documented	12.6	345	.76	Not documented	Not documented	c	Not documented	Not documented	Not documented	Not documented	Not documented	Not documented	2023-01-04T14:27:35	4	2	2	2
2023-01-04T12:00:29.266+03:00	2023-01-04T17:27:45.297+03:00	3	female	16	b	a	b	b	b	a	a	b	b	b	b					b	a	CCM			no	no	b	a	b	.	15	Not documented	7.6	756	0.92	Not documented	Not documented	b	Not documented	Not documented	Not documented	Not documented	Not documented	Not documented	2023-01-04T14:27:49	2	1	3	2
2023-01-04T12:22:56.079+03:00	2023-01-04T17:27:59.207+03:00	4	male	8	c	b	b	b	b	a	b	a	a	b	b					b	a	Sepsis			no	no	a	a	d	.	21	Not documented	8.9	129	1.07	Not documented	Not documented	b	Not documented	Not documented	Not documented	Not documented	Not documented	Not documented	2023-01-04T14:28:02	3	2	2	3
2023-01-04T12:42:12.546+03:00	2023-01-04T17:28:17.583+03:00	2	female	2	b	b	a	b	b	a	a	b	b	b	b					b	a	Sepsis with UTI			no	no	b	b			90	Not documented	11.3	118	1.12	Not documented	Not documented	b	Not documented	Not documented	Not documented	Not documented	Not documented	Not documented	2023-01-04T14:28:20	1	1	1	2
2023-01-04T13:43:51.698+03:00	2023-01-04T17:28:33.379+03:00	5	female	4	a	b	b	b	b	b	b	b	a	b	b					b	a	TB			no	yes	b	a	d	DIB	25	Not documented	7.8	213	1.19	Not documented	Not documented	a	Not documented	Not documented	Not documented	Not documented	Not documented	Not documented	2023-01-04T14:28:36	4	1	1	1
2023-01-04T14:16:19.425+03:00	2023-01-04T17:28:43.153+03:00	4	male	2	b	b	a	a	b	a	b	b	a	b	b					b	a	Anaemia,lymphocylosis,Neutropenia			no	no	a	a	d	.	65	Not documented	4.5	412	1.78	Not documented	Not documented	b	Not documented	Not documented	Not documented	Not documented	Not documented	Not documented	2023-01-04T14:28:46	3	2	1	2
2023-01-04T14:37:14.963+03:00	2023-01-04T17:28:58.209+03:00	3	male	11	c	b	a	a	b	b	a	b	a	b	b					a	a	Oral candidiasis,ptb	0		no	yes	b	a	d	.	56	Not documented	11.5	342	1.23	Not documented	Not documented	b	Not documented	Not documented	Not documented	Not documented	Not documented	Not documented	2023-01-04T14:29:04	2	2	2	3
2023-01-04T14:55:12.460+03:00	2023-01-04T17:29:11.530+03:00	1	female	3	b	b	a	c	b	b	b	b	b	b	a	CF,Heartfailure				b	a	Cough,			no	yes	b	a	d	.	89	Not documented	9.9	115	1.03	Not documented	Not documented	a	Not documented	Not documented	Not documented	Not documented	Not documented	Not documented	2023-01-04T14:29:14	1	1	1	2
2023-01-04T15:04:33.984+03:00	2023-01-04T17:29:25.693+03:00	3	female	5	a	b	c	a	b	a	b	b	b	b	b					b	a	Asthma Broncho pneumonia b			no	yes	b	a	d	.	10	Not documented	17.5	231	1.11	Not documented	Not documented	a	Not documented	Not documented	Not documented	Not documented	Not documented	Not documented	2023-01-04T14:29:28	2	1	1	1
2023-01-04T15:22:17.525+03:00	2023-01-04T17:29:36.322+03:00	4	male	7	a	b	b	b	b	a	a	b	a	b	b					b	a	Meningitis			no	no	a	a	b	Stiff neck	7	Not documented	11.9	143	1.29	Not documented	Not documented	a	Not documented	Not documented	Not documented	Not documented	Not documented	Not documented	2023-01-04T14:29:39	3	2	2	1
2023-01-04T15:34:55.511+03:00	2023-01-04T17:29:45.757+03:00	4	male	2	c	b	a	a	b	a	b	b	b	b	b					b	a	Oralcandidiasis,sepsis	0		no	no	a	a	d	.	15	Not documented	9	199	1.81	Not documented	Not documented	b	Not documented	Not documented	Not documented	Not documented	Not documented	Not documented	2023-01-04T14:29:48	3	2	1	3
2023-01-04T15:53:08.723+03:00	2023-01-04T17:29:54.470+03:00	3	male	6	c	b	a	a	b	b	b	b	b	b	b					b	b				no	no	b	a	d	.	132	Not documented	11.2	96	1.06	Not documented	Not documented	b	Not documented	Not documented	Not documented	Not documented	Not documented	Not documented	2023-01-04T14:29:58	2	2	1	3
2023-01-04T16:04:32.850+03:00	2023-01-04T17:30:03.314+03:00	2	female	5	b	b	c	b	b	a	a	b	b	b	b		1			b	a	UTI,Acute kidney injury			no	no	c	a	d	Vomiting	72	Not documented	9.6	299	5.67	Not documented	Not documented	a	Not documented	Not documented	Not documented	Not documented	Not documented	Not documented	2023-01-04T14:30:08	1	1	1	2
2023-01-04T16:16:53.266+03:00	2023-01-04T17:30:13.959+03:00	6	female	2	a	b	b	c	b	b	a	b	b	b	b					b	a	Acute GI			no	no	b	a	d	.	12	Not documented	12.6	125	1.78	Not documented	Not documented	b	Not documented	Not documented	Not documented	Not documented	Not documented	Not documented	2023-01-04T14:30:17	5	1	1	1
2023-01-04T17:36:22.234+03:00	2023-01-04T17:41:29.623+03:00	2	male	3	c	b	b	b	b	b	b	b	b	b	b					b	a	Severe chest pain			no	yes	b	a	d	.	3	Not documented	13.8	543	1.86	Not documented	Not documented	a	Not documented	Not documented	Not documented	Not documented	Not documented	Not documented	2023-01-04T14:41:37	1	2	1	3
2023-01-04T10:43:17.484+03:00	2023-01-05T09:39:23.273+03:00	2	male	3	c	b	c	a	b	a	a	a	b	c	c					b	a	Hypertension			no	no	a	a	d	.	300	Target Not Requested	16.7	317	1.03	.	.	c	.	.	.	.	.	.	2023-01-05T06:39:25	1	2	1	3
2023-01-04T11:05:01.459+03:00	2023-01-05T09:39:32.249+03:00	2	female	3	a	b	a	a	b	a	b	a	b	b	b					b	a	T.B, Dysentery, Malignancy			yes	yes	c	a	d	.	4	.	13.4	186	1.15	.	.	b	.	.	.	.	.	.	2023-01-05T06:39:35	1	1	1	1
2023-01-04T12:00:37.290+03:00	2023-01-05T09:40:02.740+03:00	5	male	2	a	b	c	a	b	b	b	a	b	c	c					b_1	c				no	no	c	a	d	.	308	.	6.8	216	2.10	.	.	c	.	.	.	.	.	.	2023-01-05T06:40:05	4	2	1	1
2023-01-03T13:08:44.548+03:00	2023-01-05T09:52:40.188+03:00	3	female	2	b	a	b	c	b	a	b	b	b	c	c					b_1	b				no	no	b	a	d	.	45	Not requested	11.8	189	1.06	Not documented	Not documented	b	Not documented	4.7	Not documented	Not documented	Not documented	Not documented	2023-01-05T06:52:42	2	1	1	2
2023-01-05T14:38:24.811+03:00	2023-01-05T15:01:49.350+03:00	5	female	7	b	c	a	a	b	a	a	b	b	c	a	HHD			1	b_1	a	HHD, Oral Candidiasis	0		no	no	a	a	d	.	108	.	10.5	289	0.68	.	.	a	.	.	.	.	.	.	2023-01-05T12:02:00	4	1	2	2
2023-01-05T15:12:55.078+03:00	2023-01-05T15:18:44.942+03:00	3	female	7	b	b	c	b	b	a	a	b	a	b	c					b_1	c				no	no	a	a	d	.	25	.	7.8	95	1.39	.	.	a	.	.	.	.	.	.	2023-01-05T12:18:56	2	1	2	2
2023-01-05T15:21:41.766+03:00	2023-01-05T15:32:33.597+03:00	6	male	9	c	c	a	a	b	a	a	b	a	b	c					b_1	a	TBM, Bacterial Meningitis			no	yes	a	a	d	.	196	.	5.4	105	1.58	.	.	c	.	.	.	.	.	.	2023-01-05T12:33:04	5	2	2	3
2023-01-05T11:08:09.021+03:00	2023-01-05T17:31:43.351+03:00	4	female	10	a	a	c	a	b	a	b	b	a	b	b					b	a	CCM,severe Anaemia,bleeding disorder			no	yes	a	a	b	Stiff neck	204	Not documented	6.2	56	1.41	Not documented	Not documented	b	Not documented	Not documented	Not documented	Not documented	Not documented	Not documented	2023-01-05T14:31:51	3	1	2	1
2023-01-05T13:41:44.089+03:00	2023-01-05T17:32:00.502+03:00	4	female	6	a	a	b	b	b	a	a	b	b	c	b					b	a	CCM,Malaria,Diarrhoea			no	yes	a	a	b	Stiff neck	23	Not documented	8.9	178	1.10	Not documented	Not documented	a	Not documented	Not documented	Not documented	Not documented	Not documented	Not documented	2023-01-05T14:32:03	3	1	1	1
2023-01-05T13:52:01.734+03:00	2023-01-05T17:32:10.667+03:00	4	male	1	a	a	a	c	b	b	b	b	a	b	b					b	a	PTB,CCM			no	yes	b	a	b	Stiff neck	11	Not documented	9.6	207	1.12	Not documented	Not documented	a	Not documented	Not documented	Not documented	Not documented	Not documented	Not documented	2023-01-05T14:32:13	3	2	1	1
2023-01-05T14:00:16.637+03:00	2023-01-05T17:32:20.023+03:00	6	male	18	b	a	b	c	a	a	a	a	a	b	b					b	a	PTB,CM,sepsis			no	yes	a	a	d	Vomiting,malaria,stiff neck	29	Not documented	11.5	116	0.56	Not documented	Not documented	a	Not documented	Not documented	Not documented	Not documented	Not documented	Not documented	2023-01-05T14:32:22	5	2	3	2
2023-01-05T14:28:23.857+03:00	2023-01-05T17:32:39.473+03:00	6	female	7	b	a	a	b	b	b	b	b	b	b	b					b	a	CCM,Stroke			no	no	a	a	b	Stiff neck	36	Not documented	12.8	211	0.83	Not documented	Not documented	a	Not documented	Not documented	Not documented	Not documented	Not documented	Not documented	2023-01-05T14:32:42	5	1	2	2
2023-01-05T15:39:02.439+03:00	2023-01-05T17:32:46.418+03:00	3	female	7	b	a	a	a	b	a	b	a	a	b	b					b	a	PTB,Genital candidiasis,CMM			no	yes	b	a	d	Neckpain	37	Not documented	6	110	1.03	Not documented	Not documented	a	Not documented	Not documented	Not documented	Not documented	Not documented	Not documented	2023-01-05T14:32:49	2	1	2	2
2023-01-05T15:50:31.477+03:00	2023-01-05T17:32:53.756+03:00	3	female	4	a	a	b	b	b	a	a	b	b	a	b					b	a	CCM,pud,malaria			no	no	b	a	d	Vomiting	20	Not documented	4.4	112	1.90	Not documented	Not documented	b	Not documented	Not documented	Not documented	Not documented	Not documented	Not documented	2023-01-05T14:32:56	2	1	1	1
2023-01-05T16:05:02.198+03:00	2023-01-05T17:33:00.964+03:00	2	male	11	b	a	a	c	b	b	a	b	b	b	b					b	a	Hpv,pyelonephritis,cystitis,oesophageal candidiasis			no	no	c	a	b	.	17	Not documented	6.7	96	1.16	Not documented	Not documented	b	Not documented	Not documented	Not documented	Not documented	Not documented	Not documented	2023-01-05T14:33:03	1	2	2	2
2023-01-05T16:33:46.060+03:00	2023-01-05T17:33:08.609+03:00	3	male	2	a	a	a	b	b	a	b	b	b	b	b					b	a	Sepsis,CCM			no	no	a	a	d	Confusion	53	Not documented	12.6	114	1.34	Not documented	Not documented	b	Not documented	Not documented	Not documented	Not documented	Not documented	Not documented	2023-01-05T14:33:11	2	2	1	1
2023-01-05T16:38:56.144+03:00	2023-01-05T17:33:16.230+03:00	2	male	8	a	a	b	b	a	a	a	b	b	b	b					b	a	Headache,vomiting			no	no	a	a	b	Stiffneck	29	14	10.3	81	1.2	Not documented	Not documented	c	.	.	.	.	.	.	2023-01-05T14:33:18	1	2	2	1
2023-01-05T17:25:58.953+03:00	2023-01-05T17:33:37.142+03:00	3	male	15	b	c	a	a	b	a	b	b	c	c	c					b_1	c				no	no	a	a	d	.	30	.	17	213	1.05	.	.	a	.	.	.	.	.	.	2023-01-05T14:33:42	2	2	3	2
2023-01-05T17:35:28.024+03:00	2023-01-05T17:41:26.830+03:00	3	male	10	b	a	b	a	b	a	b	a	c	b	c					b_1	b				no	no	a	a	d	.	47	.	13.5	412	0.75	.	.	b	.	.	.	.	.	.	2023-01-05T14:41:34	2	2	2	2
2023-01-05T17:41:42.958+03:00	2023-01-05T17:45:26.782+03:00	4	female	2	b	c	a	a	b	a	a	a	b	b	c					b_1	c				no	no	a	a	d	.	51	.	7.2	342	0.84	.	.	c	.	.	.	.	.	.	2023-01-05T14:45:33	3	1	1	2
2023-01-05T11:06:57.173+03:00	2023-01-05T17:46:29.502+03:00	2	female	5	b	a	b	a	b	a	b	b	b	b	b					b	a	Severe Anaemia,CM			no	no	a	a	b	Stiffneck	27	Not documented	11.9	115	1.23	Not documented	Not documented	a	Not documented	Not documented	Not documented	Not documented	Not documented	Not documented	2023-01-05T14:46:45	1	1	1	2
2023-01-05T17:46:15.705+03:00	2023-01-05T17:54:38.398+03:00	3	male	13	a	a	b	a	b	a	a	a	b	c	c					b_1	c				no	no	a	a	d	.	10	.	8.9	231	1.71	.	.	c	.	.	.	.	.	.	2023-01-05T14:54:43	2	2	2	1
2023-01-05T10:12:26.483+03:00	2023-01-05T18:08:45.487+03:00	3	male	4	c	b	a	b	b	a	b	a	c	c	c					b_1	a	CCM			no	no	a	a	b	Stiff neck Headache	6	Not documented	11.6	143	0.71	Not documented	Not documented	b	Not documented	Not done	Not done	Not documented	Not documented	Not done	2023-01-05T15:09:40	2	2	1	3
2023-01-04T12:47:28.862+03:00	2023-01-06T02:53:51.421+03:00	3	female	1	c	b	a	a	b	a	b	a	a	b	b					b	a	PTB, Gastritis			no	yes	a	a	d	.	2	.	9.5	199	0.59	.	.	b	.	.	.	.	.	.	2023-01-05T23:55:58	2	1	1	3
2023-01-04T13:31:31.012+03:00	2023-01-06T02:53:59.699+03:00	3	female	4	b	b	b	a	a	a	a	a	a	b	b					b_1	a	Severe Malaria, Severe Anaemia			no	no	a	a	d	Others	15	.	1.9	96	0.92	.	.	c	.	.	.	.	.	.	2023-01-05T23:55:58	2	1	1	2
2023-01-04T13:45:28.887+03:00	2023-01-06T02:54:48.694+03:00	5	female	5	a	b	a	a	b	a	b	b	c	b	c					b_1	a	Acute G/E			no	no	c	a	d	.	116	.	12.9	299	1.14	.	.	c	.	.	.	.	.	.	2023-01-05T23:55:59	4	1	1	1
2023-01-04T14:14:23.670+03:00	2023-01-06T02:55:40.697+03:00	5	female	3	a	b	c	b	b	b	b	b	a	b	b		1			a	a	Severe Anaemia,SCD,HTN,DM.			no	no	a	a	d	.	124	.	11.6	125	10.23	.	.	b	.	.	.	.	.	.	2023-01-05T23:55:59	4	1	1	1
2023-01-04T14:33:03.501+03:00	2023-01-06T02:54:36.077+03:00	2	female	15	a	a	b	a	b	a	a	b	a	b	b					b	c				no	no	b	a	d	.	107	.	7.5	543	1.24	.	.	b	.	.	56.6	.	.	.	2023-01-05T23:56:00	1	1	3	1
2023-01-04T14:53:32.468+03:00	2023-01-06T02:55:24.628+03:00	2	male	2	b	b	c	a	b	a	b	b	a	a	a	Congestive Cardiac Failure				b_1	c				no	no	a	a	d	.	34	.	8.9	317	1.17	.	.	a	.	.	.	.	.	.	2023-01-05T23:56:00	1	2	1	2
2023-01-04T15:02:55.067+03:00	2023-01-06T02:54:59.134+03:00	5	female	6	a	b	c	a	b	b	a	b	b	b	b					b	a	Broncho pneumonia			no	yes	c	a	d	.	14	.	9.3	186	1.42	.	.	b	.	.	.	.	.	.	2023-01-05T23:56:00	4	1	1	1
2023-01-04T16:06:35.339+03:00	2023-01-06T02:56:10.003+03:00	4	female	4	a	a	b	a	b	a	b	b	a	b	c					b_1	a	DVT			no	no	a	a	d	.	19	.	11.3	216	0.68	.	.	a	.	.	.	.	.	.	2023-01-05T23:56:12	3	1	1	1
2023-01-04T15:50:40.141+03:00	2023-01-06T02:56:17.162+03:00	6	female	8	b	b	c	a	b	a	b	a	a	b	a	HTN			1	a	b				no	no	a	a	d	.	196	.	12.5	189	0.83	.	.	b	.	.	.	.	.	.	2023-01-05T23:56:19	5	1	2	2
2023-01-04T16:24:43.508+03:00	2023-01-06T02:56:27.648+03:00	5	male	6	a	b	b	a	b	a	b	a	a	b	b					b	c				no	no	b	a	d	.	203	.	5.5	289	1.04	.	.	b	.	.	.	.	.	.	2023-01-05T23:56:29	4	2	1	1
2023-01-04T16:17:59.265+03:00	2023-01-06T02:56:33.385+03:00	3	female	1	b	b	b	b	b	a	b	b	a	c	c					b	a	Oral Candidiasis			no	no	a	a	d	.	71	.	11.5	95	1.10	.	.	c	.	.	.	.	.	.	2023-01-05T23:56:35	2	1	1	2
2023-01-04T17:26:57.638+03:00	2023-01-06T02:56:39.258+03:00	2	female	1	b	c	b	a	b	b	b	b	a	c	c					b_1	b				no	no	a	a	d	.	208	.	13.8	105	1.24	.	.	a	.	.	.	.	.	.	2023-01-05T23:56:41	1	1	1	2
2023-01-04T16:48:11.036+03:00	2023-01-06T02:56:47.411+03:00	3	female	5	a	b	b	a	b	a	b	b	a	c	c					b_1	a	Severe Anaemia.Broncho Pneumonia			no	yes	a	a	d	.	12	.	15.8	56	1.57	.	.	c	.	.	.	.	.	.	2023-01-05T23:56:49	2	1	1	1
2023-01-04T15:25:26.567+03:00	2023-01-06T02:56:54.509+03:00	4	female	1	c	b	a	a	b	a	b	b	a	b	a	HTN			1	a	a	Severe Anaemia,DM,HTN			no	no	b	a	d	.	30	.	9	178	1.98	.	.	b	.	.	421	.	.	.	2023-01-05T23:56:56	3	1	1	3
2023-01-04T18:06:41.659+03:00	2023-01-06T02:57:00.790+03:00	3	female	6	b	b	a	a	b	a	b	b	b	c	c					b	a	Mengitis			no	no	a	a	d	.	7	.	8.2	207	1.26	.	.	b	.	.	.	.	.	.	2023-01-05T23:57:03	2	1	1	2
2023-01-04T18:18:19.710+03:00	2023-01-06T02:57:06.990+03:00	2	female	4	c	c	c	a	b	b	b	b	a	b	c					b_1	b				no	no	a	a	d	.	116	.	7.1	116	1.93	.	.	b	.	.	.	.	.	.	2023-01-05T23:57:09	1	1	1	3
2023-01-04T19:33:08.933+03:00	2023-01-06T02:57:13.033+03:00	6	female	5	a	b	c	a	b	a	a	b	a	c	c					b_1	a	HTN,G E			no	no	a	a	d	GE	12	.	10.5	211	2.2999999999999	13.3	.	b	.	.	.	.	.	.	2023-01-05T23:57:15	5	1	1	1
2023-01-05T16:44:56.779+03:00	2023-01-06T02:57:20.052+03:00	3	male	18	b	c	c	a	b	a	a	b	a	b	b					b_1	a	Hypocalcemia,TB, Anaemia			no	no	a	a	d	Headache	19	103	8.4	110	1.63	.	.	a	.	.	.	.	.	.	2023-01-05T23:57:22	2	2	3	2
2023-01-04T18:26:12.477+03:00	2023-01-06T02:57:34.063+03:00	5	female	3	a	b	c	a	b	a	a	b	a	b	b					b_1	c				no	no	a	a	d	.	43	.	10.1	199	1.56	.	.	c	.	.	.	.	.	.	2023-01-05T23:57:36	4	1	1	1
2023-01-04T13:55:01.368+03:00	2023-01-06T02:57:46.742+03:00	6	male	1	a	b	b	a	b	a	b	b	a	c	a	CKD				b_1	c				no	no	c	a	d	.	26	.	6.6	96	1.78	.	.	a	.	.	.	.	.	.	2023-01-05T23:57:49	5	2	1	1
2023-01-05T17:03:32.799+03:00	2023-01-06T02:57:53.742+03:00	2	female	1	c	a	a	a	b	a	b	b	c	b	b					b	b				no	no	a	a	d	.	18	.	7.2	299	1.69	.	.	a	.	4.2	.	.	.	.	2023-01-05T23:57:55	1	1	1	3
2023-01-04T17:36:33.488+03:00	2023-01-06T02:58:21.896+03:00	4	male	5	c	b	b	a	b	a	b	b	b	b	b					b	a	DCM			no	no	a	a	d	.	128	.	12.7	125	1.12	.	.	c	.	.	.	.	.	.	2023-01-05T23:58:24	3	2	1	3
2023-01-06T10:29:52.673+03:00	2023-01-06T10:47:19.411+03:00	4	female	28	b	a	b	a	a	a	a	b	a	b	b					b	a	TB			no	yes	a	a	d	.	542	.	12.5	543	1.04	.	.	c	.	.	3	.	.	.	2023-01-06T07:47:26	3	1	3	2
2023-01-06T11:13:22.443+03:00	2023-01-06T11:25:12.873+03:00	3	male	14	b	a	b	a	b	a	a	b	a	c	c					b_1	c				no	no	a	a	d	.	59	20571	6.4	317	1.05	.	.	a	.	.	.	.	.	.	2023-01-06T08:25:17	2	2	2	2
2023-01-06T11:57:24.994+03:00	2023-01-06T12:06:07.751+03:00	3	female	21	b	a	b	a	b	a	a	b	b	c	c					b_1	c				no	no	a	a	d	.	34	.	14.6	186	1.16	.	.	c	.	.	.	.	.	.	2023-01-06T10:14:49	2	1	3	2
2023-01-06T12:44:43.098+03:00	2023-01-06T13:14:59.411+03:00	2	female	17	a	c	a	a	b	a	a	b	c	c	c					b_1	a	Hyperglycemia,Genital Herpes, Anaemia,			no	no	a	a	d	.	8	.	11.7	216	0.75	.	.	a	.	.	.	.	.	.	2023-01-06T10:15:03	1	1	3	1
2023-01-06T13:35:03.755+03:00	2023-01-06T14:02:05.638+03:00	5	female	20	c	c	c	a	b	a	a	b	a	c	c					b_1	a	Psychosis			no	no	a	a	d	.	65	.	7.5	189	0.76	18.09	.	a	.	.	8.9	.	.	.	2023-01-06T11:02:15	4	1	3	3
2023-01-06T14:05:59.076+03:00	2023-01-06T14:34:10.270+03:00	5	female	2	a	a	c	b	b	a	a	b	a	c	c					b_1	a	Malaria, Constipation,UTI			no	no	a	a	d	.	67	.	11	289	2.04	9.07	.	b	.	.	7.9	24	18	.	2023-01-06T11:34:20	4	1	1	1
2023-01-06T15:57:10.409+03:00	2023-01-06T16:04:05.779+03:00	4	female	1	b	c	c	a	b	a	b	b	c	c	c					b_1	c				no	no	a	a	d	.	111	.	9.5	95	1.9	.	.	c	.	.	.	.	.	.	2023-01-06T13:04:09	3	1	1	2
2023-01-06T16:37:20.018+03:00	2023-01-06T16:45:25.600+03:00	3	male	13	b	c	a	a	b	a	a	b	a	c	c					b	a	Oral Candidiasis	0		no	no	c	a	d	.	8	.	5.6	105	1.23	.	.	c	.	.	92	.	.	.	2023-01-06T13:45:36	2	2	2	2
2023-01-05T17:39:13.526+03:00	2023-01-06T17:44:59.008+03:00	5	male	4	a	a	c	b	b	a	b	b	a	b	b					b	a	CCM,Malaria,PTB			no	yes	b	a	b	.	399	Not documented	15.4	56	0.79	Not documented	Not documented	a	Not documented	Not documented	Not documented	Not documented	Not documented	Not documented	2023-01-06T14:45:07	4	2	1	1
2023-01-06T10:29:26.090+03:00	2023-01-06T17:45:28.547+03:00	3	male	3	a	a	a	a	b	b	a	b	a	b	b					b	a	Gastro enteritis,cryptoccocal,vomiting			on	no	b	a	d	Vomiting	109	Not documented	13.4	178	0.81	Not documented	Not documented	b	Not documented	Not documented	Not documented	Not documented	Not documented	Not documented	2023-01-06T14:45:32	2	2	1	1
2023-01-06T10:40:26.986+03:00	2023-01-06T17:45:42.871+03:00	4	male	4	b	a	b	b	b	b	b	b	b	a	b					b	a	Anaemia,Dehydration			no	no	b	a	b	Stiffneck	234	Not documented	12.2	207	0.89	Not documented	Not documented	a	Not documented	Not documented	Not documented	Not documented	Not documented	Not documented	2023-01-06T14:45:46	3	2	1	2
2023-01-06T11:33:17.646+03:00	2023-01-06T17:45:57.153+03:00	5	female	8	a	a	a	a	b	b	a	b	a	b	b					b	a	CCM,PTB,Gastroenteritis			no	yes	b	a	d	Vomiting	45	Not documented	7.8	116	1.06	Not documented	Not documented	b	Not documented	Not documented	Not documented	Not documented	Not documented	Not documented	2023-01-06T14:46:00	4	1	2	1
2023-01-06T11:54:38.638+03:00	2023-01-06T17:46:09.664+03:00	3	female	3	c	a	b	b	b	b	b	b	b	b	b					b	a	Cryptoccocal,oralcandidiasis,Gastroenteritis	0		no	no	c	a	d	Cryptococcal	67	Not documented	13.7	211	1.08	Not documented	Not documented	c	Not documented	Not documented	Not documented	Not documented	Not documented	Not documented	2023-01-06T14:46:13	2	1	1	3
2023-01-06T12:09:06.035+03:00	2023-01-06T17:46:21.466+03:00	3	female	30	b	a	c	b	b	b	a	b	b	b	b					b	a	CCM,meningitis,esophagealcandidiasis	0		no	no	c	b			84	Not documented	10.5	110	1.31	Not documented	Not documented	c	Not documented	Not documented	Not documented	Not documented	Not documented	25	2023-01-06T14:46:24	2	1	3	2
2023-01-06T14:12:17.546+03:00	2023-01-06T17:46:32.219+03:00	3	male	13	b	a	c	c	b	a	a	b	a	b	b					b	a	Anaemia,CM			no	no	b	a	b	Stiff neck	46	Not documented	7.4	125	1.39	Not documented	Not documented	a	Not documented	Not documented	Not documented	Not documented	Not documented	Not documented	2023-01-06T14:46:36	2	2	2	2
2023-01-06T14:48:50.327+03:00	2023-01-06T17:46:43.695+03:00	3	male	4	a	a	a	a	b	a	a	b	a	b	b					b	a	Vomiting			no	no	b	a	d	Cryptococal	52	Not documented	12.8	543	1.41	Not documented	Not documented	a	Not documented	Not documented	Not documented	Not documented	Not documented	Not documented	2023-01-06T14:46:46	2	2	1	1
2023-01-06T15:13:33.151+03:00	2023-01-06T17:46:54.143+03:00	3	female	5	b	a	c	b	b	a	a	b	b	a	c					b_1	a	Meningitis,severe malaria,UTI			no	no	a	a	d	.	38	Not documented	11.7	317	1.87	Not documented	Not documented	a	Not documented	Not documented	Not documented	Not documented	Not documented	Not documented	2023-01-06T14:46:57	2	1	1	2
2023-01-06T15:24:20.248+03:00	2023-01-06T17:47:04.551+03:00	2	male	4	b	a	b	b	b	a	a	b	a	b	c					b_1	a	PTB,ks,oral candidiasis	0		no	yes	a	a	b	Stiffneck	96	Not documented	8.5	186	1.4	124	Not documented	a	Not documented	Not documented	N	Not documented	Not documented	1.8	2023-01-06T14:47:07	1	2	1	2
2023-01-06T18:11:37.501+03:00	2023-01-06T18:19:49.091+03:00	2	male	1	b	c	a	a	b	a	a	a	c	c	c					b_1	a	Encephalopathy, Gastritis			no	no	a	a	d	.	107	.	7.3	216	0.89	.	.	c	.	.	.	.	.	.	2023-01-06T15:19:54	1	2	1	2
2023-01-06T18:23:23.593+03:00	2023-01-06T18:50:06.772+03:00	3	female	16	b	c	a	a	b	a	a	b	c	c	c					b_1	a	Sepsis			no	no	a	a	d	.	69	.	12.5	207	0.72	.	.	c	.	.	.	25	.	2.9	2023-01-06T15:50:18	2	1	3	2
2023-01-09T00:44:52.055+03:00	2023-01-09T11:31:30.897+03:00	3	male	33	b	c	b	a	a	a	b	a	c	c	c					b_1	c				no	no	a	a	d	.	50	.	13.7	317	0.81	.	.	a	.	.	.	.	.	.	2023-01-09T08:31:39	2	2	3	2
2023-01-09T11:37:26.870+03:00	2023-01-09T11:49:05.791+03:00	3	female	13	c	a	a	b	b	a	a	b	c	c	c					b_1	c				no	no	a	a	d	.	30	.	14.6	186	0.84	.	.	c	.	.	.	.	.	.	2023-01-09T08:49:12	2	1	2	3
2023-01-09T12:14:15.387+03:00	2023-01-09T12:43:42.143+03:00	3	male	9	a	c	a	a	b	a	a	b	c	c	c					b_1	c				no	no	c	a	d	.	123	.	12.4	216	1.34	.	.	c	.	.	.	.	.	.	2023-01-09T09:54:25	2	2	2	1
2023-01-09T12:43:51.848+03:00	2023-01-09T13:02:45.479+03:00	4	male	14	b	a	a	c	b	a	a	a	c	b	c					b	c				no	no	a	a	d	PPE	345	.	7	189	1.54	.	.	c	.	.	.	.	.	.	2023-01-09T10:02:55	3	2	2	2
2023-01-09T15:10:31.620+03:00	2023-01-09T15:24:04.295+03:00	5	male	1	a	c	b	a	a	a	a	a	c	c	c					b_1	a	CNS Lymphoma			no	no	a	a	d	.	213	.	8.5	289	1.84	.	.	a	.	.	.	.	.	.	2023-01-09T12:24:11	4	2	1	1
2023-01-09T15:50:38.907+03:00	2023-01-09T16:09:06.875+03:00	4	female	15	c	a	b	a	b	a	a	b	c	c	c					b_1	c				no	no	c	a	d	Not documented	23	Not documented	12.6	95	1.69	.	.	b	.	.	26	Not documented	Not documented	Not documented	2023-01-09T13:09:11	3	1	3	3
2023-01-09T16:29:23.789+03:00	2023-01-09T17:28:15.548+03:00	4	male	3	b	a	b	c	b	a	a	b	c	c	c					b_1	c				no	no	a	a	d	Not documented	15	.	4.6	115	1.1000000000000	.	.	c	.	.	20	28	.	.	2023-01-09T15:08:45	3	2	1	2
2023-01-09T18:08:44.087+03:00	2023-01-09T19:02:35.514+03:00	3	female	1	b	a	a	a	b	b	b	b	a	c	c					b_1	a	PTB			no	yes	a	a	d	.	61	.	10.7	123	1.45	.	.	c	.	.	.	.	.	.	2023-01-09T16:03:11	2	1	1	2
2023-01-10T11:43:23.265+03:00	2023-01-10T11:58:08.249+03:00	2	female	22	b	c	a	a	b	a	a	b	a	c	c					b_1	a	Oral Candidiasis	0		no	no	a	a	d	Not documented	18	Not documented	7.5	35	0.33	Not documented	Not documented	c	Not documented	Not documented	Not documented	Not documented	Not documented	Not documented	2023-01-10T08:58:12	1	1	3	2
2023-01-10T12:03:31.300+03:00	2023-01-10T12:19:34.766+03:00	3	male	6	c	a	b	b	b	a	a	b	c	c	c					b_1	c				no	no	a	a	d	Neausia	98	Not documented	12.3	116	1.34	Not documented	Not documented	c	Not documented	Not documented	Not documented	Not documented	Not documented	Not documented	2023-01-10T09:19:40	2	2	1	3
2023-01-10T12:22:44.254+03:00	2023-01-10T13:28:32.109+03:00	4	male	18	c	c	a	a	a	a	a	b	b	c	c					b_1	c				no	no	c	a	d	.	74	Not documented	8.4	146	1.09	Not documented	Not documented	c	Not documented	Not documented	Not documented	Not documented	Not documented	Not documented	2023-01-10T10:28:36	3	2	3	3
2023-01-10T14:58:33.725+03:00	2023-01-10T15:46:02.178+03:00	3	male	2	c	b	a	a	a	a	a	b	a	b	b					b	a	CCM, PTB			no	yes	a	a	d	Stiff neck, headache, vomiting, convulsions, kerning's positive	57	Not documented	8.9	235	1.23	Not documented	Not documented	b	Not documented	Not documented	Not documented	Not documented	Not documented	Not yet	2023-01-10T12:46:13	2	2	1	3
2023-01-10T15:52:35.528+03:00	2023-01-10T16:02:19.205+03:00	4	female	5	b	a	b	a	b	a	a	b	c	c	c					b_1	c				no	no	a	a	d	Not documented	24	Not documented	12	166	34.3	Not documented	Not documented	a	Not documented	Not documented	Not documented	18	16	46	2023-01-10T13:40:28	3	1	1	2
2023-01-10T16:08:59.348+03:00	2023-01-10T16:24:52.994+03:00	3	male	1	a	a	a	a	b	a	a	b	a	c	c					b_1	a	Disseminate T.B			no	yes	a	a	d	Not documented	59	Not documented	7.8	115	1.0900000000000	.	.	c	.	.	.	163	76	37.700000000000	2023-01-10T13:40:29	2	2	1	1
2023-01-10T16:32:18.639+03:00	2023-01-10T17:17:32.919+03:00	4	male	31	c	c	b	c	b	a	a	b	c	a	c					b_1	c				no	no	a	a	d	Not documented	213	.	11.9	123	0.86	.	.	c	.	.	.	.	.	.	2023-01-12T15:22:59	3	2	3	3
2023-01-10T17:17:36.398+03:00	2023-01-10T17:22:44.144+03:00	5	male	4	b	c	b	a	a	a	a	b	b	c	c					b_1	c				no	no	a	a	d	.	13	.	12.9	35	1.06	.	.	c	.	.	.	.	.	.	2023-01-12T15:23:00	4	2	1	2
2023-01-11T13:42:20.604+03:00	2023-01-11T13:47:18.520+03:00	3	male	12	b	c	b	b	b	a	a	b	c	c	c					b_1	a	Septicemia			no	no	a	a	d	Not documented	34	Not documented	10.2	116	11.56	Not documented	Not documented	c	Not documented	Not documented	Not documented	Not documented	Not documented	Not documented	2023-01-12T15:23:00	2	2	2	2
2023-01-11T15:41:05.123+03:00	2023-01-11T15:50:49.998+03:00	3	female	10	a	c	c	a	b	a	a	b	c	c	c					b_1	c				no	no	a	a	d	Not documented	5	Not documented	11.4	146	1.13	Not documented	Not documented	c	Not documented	Not documented	66	Not documented	Not documented	Not documented	2023-01-12T15:23:01	2	1	2	1
2023-01-11T16:28:23.498+03:00	2023-01-11T16:57:30.709+03:00	4	female	9	a	a	a	c	b	a	a	b	c	c	c					b_1	a	Left sided Hemophagia			no	no	a	a	d	Not documented	7	Not documented	11.7	235	1.08	Not documented	Not documented	a	Not documented	Not documented	Not documented	Not documented	Not documented	Not documented	2023-01-12T15:23:01	3	1	2	1
2023-01-11T17:03:03.430+03:00	2023-01-11T17:12:04.663+03:00	1	male	11	c	a	b	a	b	a	a	b	a	c	c					b_1	c				no	no	a	a	d	Ischemic stroke	10	Not documented	7.3	166	0.95	Not documented	Not documented	c	Not documented	Not documented	Not documented	Not documented	Not documented	Not documented	2023-01-12T15:23:02	1	2	2	3
2023-01-11T17:42:57.992+03:00	2023-01-11T17:52:59.759+03:00	2	female	19	c	c	a	a	a	a	a	b	a	c	c					b_1	c				no	no	a	a	d	Not documented	245	Not documented	5.6	149	0.65	Not documented	Not documented	c	Not documented	Not documented	281.39999999999	Not documented	Not documented	Not documented	2023-01-12T15:23:02	1	1	3	3
2023-01-12T12:22:38.572+03:00	2023-01-12T12:31:09.184+03:00	2	male	9	c	c	b	b	b	a	a	b	c	c	c					b_1	c				no	no	a	a	d	Not documented	22	Not documented	12.6	115	1.45	Not documented	Not documented	c	Not documented	Not documented	Not documented	Not documented	Not documented	Not documented	2023-01-12T15:23:03	1	2	2	3
2023-01-12T12:53:19.910+03:00	2023-01-12T13:01:00.061+03:00	3	female	4	c	c	b	a	b	a	a	b	a	c	c					b_1	c				no	no	a	a	d	Not documented	34	Not documented	12.3	123	1.09	Not documented	Not documented	c	Not documented	Not documented	Not documented	Not documented	Not documented	Not documented	2023-01-12T15:23:03	2	1	1	3
2023-01-12T13:16:36.265+03:00	2023-01-12T13:30:07.165+03:00	2	female	6	b	c	a	a	b	a	b	b	c	c	c					b_1	c				no	no	a	a	d	Not documented	42	Not documented	14.5	35	5.67	Not documented	Not documented	c	Not documented	Not documented	Not documented	Not documented	Not documented	Not documented	2023-01-12T15:23:04	1	1	1	2
2023-01-12T16:32:25.540+03:00	2023-01-12T16:47:07.891+03:00	3	female	20	c	c	b	a	b	a	a	b	a	c	c					b_1	c				no	no	a	a	d	Not documented	289	Not documented	7.2	127	2.38	Not documented	Not documented	c	Not documented	Not documented	Not documented	Not documented	Not documented	Not documented	2023-01-12T15:23:04	2	1	3	3
2023-01-12T17:12:41.765+03:00	2023-01-12T18:31:14.534+03:00	2	male	16	b	a	b	c	b	a	a	b	a	c	c					b_1	a	Sepsis AKI			no	no	a	a	d	Not documented	32	Not documented	13.4	362	1.08	Not documented	Not documented	c	Not documented	Not documented	Not documented	Not documented	Not documented	Not documented	2023-01-12T15:31:19	1	2	3	2
2023-01-09T11:15:16.367+03:00	2023-01-13T10:43:51.168+03:00	5	male	9	a	a	a	a	b	a	a	b	b	b	b					b	a	CCM,peripheral neuropathy			no	no	b	a	b	Stiffneck	15	Not documented	6.7	453	1.36	Not documented	Not documented	b	Not documented	19	5.2	Not documented	Not documented	Not documented	2023-01-13T07:44:02	4	2	2	1
2023-01-09T11:39:39.413+03:00	2023-01-13T10:44:09.689+03:00	4	male	2	b	a	a	a	b	a	a	b	a	b	b					b	a	CCM headache,TB			no	yes	b	a	b	Stiffneck	53	Not documented	8.6	149	1.13	Not documented	Not documented	a	Not documented	Not documented	Not documented	Not documented	Not documented	Not documented	2023-01-13T07:44:50	3	2	1	2
2023-01-09T12:44:55.272+03:00	2023-01-13T10:44:21.656+03:00	4	male	16	b	a	b	c	b	a	a	b	b	b	b					b	a	Headache ,vomiting,CCM			no	no	b	a	b	.	46	Not documented	7.9	115	14.5	Not documented	Not documented	b	14	6.5	24	Not documented	Not documented	Not documented	2023-01-13T07:44:59	3	2	3	2
2023-01-09T13:08:05.644+03:00	2023-01-13T10:45:16.638+03:00	3	male	14	c	a	b	b	b	a	a	b	b	b	b					b	a	Dermatitis,CCM			no	no	b	a	d	Headache	47	Not documented	11.6	123	1.89	Not documented	Not documented	b	Not documented	Not documented	Not documented	Not documented	Not documented	Not documented	2023-01-13T07:45:20	2	2	2	3
2023-01-09T13:52:25.846+03:00	2023-01-13T10:45:28.356+03:00	5	male	5	b	a	a	b	b	a	a	b	a	b	b					b	a	PTB,CCM,			no	yes	b	a	a	Kerning's	28	Not documented	12.2	35	1.67	Not documented	Not documented	b	Not documented	Not documented	Not documented	Not documented	Not documented	Not documented	2023-01-13T07:45:37	4	2	1	2
2023-01-09T14:18:34.041+03:00	2023-01-13T10:45:36.124+03:00	3	female	1	b	a	a	b	b	a	a	b	b	b	b					b	a	CCM,Headache,vomiting			no	yes	b	a	b	Stiffneck	19	Not documented	9.6	127	0.78	Not documented	Not documented	b	Not documented	Not documented	Not documented	Not documented	Not documented	Not documented	2023-01-13T07:45:55	2	1	1	2
2023-01-09T15:26:30.978+03:00	2023-01-13T10:45:47.187+03:00	2	female	16	b	a	c	c	b	a	b	b	a	b	b					b	a	Oralcandidiasis,URTI,CCM	0		no	no	c	a	b	Stiff neck	278	Not documented	7.7	362	1.27	Not documented	Not documented	b	Not documented	Not documented	Not documented	Not documented	Not documented	Not documented	2023-01-13T07:45:57	1	1	3	2
2023-01-09T16:37:41.061+03:00	2023-01-13T10:45:57.148+03:00	6	female	3	b	a	a	b	b	b	b	b	a	b	b					b	a	PTB,Gastritis,CCM			no	yes	b	a	d	Body weakness	118	Not documented	12.7	453	1.71	Not documented	Not documented	b	Not documented	Not documented	Not documented	Not documented	Not documented	Not documented	2023-01-13T07:46:11	5	1	1	2
2023-01-09T16:48:57.053+03:00	2023-01-13T10:46:44.816+03:00	6	female	5	b	a	b	b	b	a	a	b	b	b	b					b	a	CCM,stroke			no	no	a	a	d	Right sided weakness	210	Not documented	11.6	149	0.92	Not documented	Not documented	a	Not documented	Not documented	Not documented	Not documented	Not documented	Not documented	2023-01-13T07:46:48	5	1	1	2
2023-01-09T17:01:23.978+03:00	2023-01-13T10:46:53.522+03:00	3	male	4	a	a	b	c	b	a	a	b	a	b	b					b	a	CCM,Bactferial meningitis			no	no	a	a	b	.	167	Not documented	17.3	13	4.52	Not documented	Not documented	a	13	2.7	4.4000000000000	Not documented	Not documented	Not documented	2023-01-13T07:46:56	2	2	1	1
2023-01-09T17:16:20.550+03:00	2023-01-13T10:47:01.500+03:00	2	female	16	b	a	b	b	b	a	b	b	b	b	b					b	a	CCM,populareruphons			no	no	b	a	b	Stiffneck	152	Not documented	11.1	115	1.02	Not documented	Not documented	a	Not documented	Not documented	Not documented	Not documented	Not documented	Not documented	2023-01-13T07:47:04	1	1	3	2
2023-01-09T17:25:39.529+03:00	2023-01-13T10:47:10.955+03:00	2	male	3	a	a	b	b	b	a	a	b	b	b	b					b	a	CCM,psychosis			no	no	a	a	d	.	145	Not documented	15.2	123	1.01	Not documented	Not documented	a	Not documented	Not documented	Not documented	Not	Not documented	Not documented	2023-01-13T07:47:13	1	2	1	1
2023-01-09T17:35:15.195+03:00	2023-01-13T10:47:19.042+03:00	5	male	19	c	a	a	b	b	a	a	b	c	c	c					b_1	a	CCM, Malaria,TBM			no	yes	a	a	b	.	139	Not documented	7.3	35	0.89	Not documented	Not documented	a	Not documented	Not documented	Not documented	Not documented	Not documented	Not documented	2023-01-13T07:47:21	4	2	3	3
2023-01-09T17:43:46.645+03:00	2023-01-13T10:47:27.383+03:00	3	male	21	b	a	a	b	b	a	a	b	c	c	c					b_1	a	PTB			no	yes	a	a	d	.	139	Not t	4.7	116	1.04	Not documented	Not documented	a	14	Not documented	Not documented	Not documented	Not documented	Not documented	2023-01-13T07:47:29	2	2	3	2
2023-01-10T11:52:04.002+03:00	2023-01-13T10:47:35.117+03:00	4	female	3	b	a	c	b	b	a	b	b	b	b	b					a	a	UTI,DM,CCM,psychosis			no	no	a	a	b	Stiffneck	136	Not documented	8.8	146	2.56	Not documented	Not documented	b	Not documented	Not documented	Not documented	Not documented	Not documented	Not documented	2023-01-13T07:47:37	3	1	1	2
2023-01-10T12:27:30.940+03:00	2023-01-13T10:47:43.013+03:00	3	female	25	b	a	a	b	b	a	b	a	b	c	c					b_1	a	CCM,oraloesophageal	0		no	no	b	a	b	Stiffneck	10	Not documented	10.3	235	1.56	Not documented	Not documented	a	Not documented	Not documented	Not documented	Not documented	Not documented	Not documented	2023-01-13T07:47:45	2	1	3	2
2023-01-10T12:47:09.450+03:00	2023-01-13T10:47:51.502+03:00	3	female	6	a	a	c	a	b	a	b	b	c	c	b					b	a	CCM,vomiting			no	no	b	a	b	.	35	Not documented	12.4	166	1.1	1.71	Not documented	a	Not documented	Not documented	Not documented	Not documented	Not documented	Not documented	2023-01-13T07:47:53	2	1	1	1
2023-01-10T13:12:36.540+03:00	2023-01-13T10:47:59.424+03:00	4	male	4	b	a	b	b	b	a	b	b	c	b	b					b	a	Headache,CCM			no	no	b	b			79	Not documented	11.4	123	1.90	Not documented	Not documented	c	Not documented	Not documented	Not documented	Not documented	Not documented	Not documented	2023-01-13T07:48:02	3	2	1	2
2023-01-10T14:31:15.970+03:00	2023-01-13T10:48:08.027+03:00	4	female	3	a	a	a	a	b	b	a	b	b	c	b					b	a	CCM,Malaria			no	no	b	a	d	.	39	Not documented	7.5	115	1.23	Not documented	Not documented	b	Not documented	Not documented	Not documented	Not documented	Not documented	Not documented	2023-01-13T07:48:11	3	1	1	1
2023-01-10T15:30:05.003+03:00	2023-01-13T10:48:17.131+03:00	1	female	37	a	a	b	b	b	a	b	b	b	b	b					b	a	Severe Anaemia,CCM			no	no	a	b			53	Not documented	12.6	123	1.07	Not documented	Not documented	a	Not documented	Not documented	Not documented	Not documented	Not documented	Not documented	2023-01-13T07:48:20	1	1	3	1
2023-01-10T16:06:24.983+03:00	2023-01-13T10:48:44.439+03:00	4	female	11	c	a	a	b	b	a	a	b	b	b	b		1			b	a	Akl,CCM,psychosis			no	no	a	b			82	Not documented	11.9	35	10.89	Not documented	Not documented	a	Not documented	Not documented	Not documented	Not documented	Not documented	Not documented	2023-01-13T07:48:47	3	1	2	3
2023-01-10T16:17:16.893+03:00	2023-01-13T10:48:53.756+03:00	3	female	2	b	a	b	b	b	a	b	b	b	b	b					b	a	CCM,Bacterial meningitis,malaria			no	no	a	a	b	Stiffneck	118	Not documented	12.5	116	1.08	Not documented	Not documented	b	Not documented	Not documented	Not documented	Not documented	Not documented	Not documented	2023-01-13T07:48:56	2	1	1	2
2023-01-10T16:27:37.657+03:00	2023-01-13T10:49:01.444+03:00	4	male	2	c	a	b	b	b	a	a	b	b	b	b					b	a	CCM,Gastritis,Tbm			no	yes	a	a	b	.	34	Not documented	9.4	146	1.08	Not documented	Not documented	a	Not documented	Not documented	Not documented	Not documented	Not documented	Not documented	2023-01-13T07:49:03	3	2	1	3
2023-01-10T16:39:40.568+03:00	2023-01-13T10:49:08.883+03:00	2	female	6	b	a	a	a	b	a	b	a	b	b	b					b	a	HepB,CCM,menorrhagia,TBM			no	yes	a	a	d	Confusion	142	Not documented	5.6	235	1.06	Not documented	Not documented	a	Not documented	Not documented	Not documented	Not documented	Not documented	Not documented	2023-01-13T07:49:11	1	1	1	2
2023-01-10T16:57:41.940+03:00	2023-01-13T10:49:16.936+03:00	2	male	4	b	a	a	a	b	a	a	b	a	b	b					b	a	TB,CCM			no	yes	a	a	d	Headache	128	Not documented	4.5	166	1.13	Not documented	Not documented	a	Not documented	Not documented	Not documented	Not documented	Not documented	Not documented	2023-01-13T07:49:19	1	2	1	2
2023-01-11T11:21:43.026+03:00	2023-01-13T10:49:24.702+03:00	2	female	4	b	a	b	a	b	a	a	a	a	b	b					b	a	Acute gastroenteritis,TB,malaria			no	yes	a	a	d	Headache	24	6	9	156	0.97	Not documented	Not documented	a	Not documented	Not documented	Not documented	Not documented	Not documented	Not documented	2023-01-13T07:49:27	1	1	1	2
2023-01-11T11:51:56.042+03:00	2023-01-13T10:49:32.269+03:00	4	male	14	a	a	b	b	b	a	b	b	b	b	b					b	a	CCM,mental disorder			no	no	a	a	b	Stiffneck	57	4	10.6	212	1.64	3.4	Not documented	a	Not documented	Not documented	Not documented	Not documented	Not documented	Not documented	2023-01-13T07:49:34	3	2	2	1
2023-01-11T12:45:27.788+03:00	2023-01-13T10:49:39.394+03:00	2	female	13	b	a	a	a	a	a	b	b	a	b	b					b	a	CCM,PTB			no	yes	a	a	b	Stiffneck	83	8	11.9	453	7.93	Not documented	Not documented	a	170	27	Not documented	Not documented	Not documented	Not documented	2023-01-13T07:49:42	1	1	2	2
2023-01-11T12:57:53.262+03:00	2023-01-13T10:49:47.142+03:00	3	male	10	b	a	b	c	b	a	a	b	b	b	b					b	a	CCM,Toxoplasmosis,Headache		0	no	no	a	b			15	Not documented	15.7	13	1.16	Not documented	Not documented	a	Not documented	Not documented	Not documented	Not documented	Not documented	Not documented	2023-01-13T07:49:49	2	2	2	2
2023-01-11T14:57:27.623+03:00	2023-01-13T10:50:08.883+03:00	5	male	2	a	a	b	b	b	a	a	b	b	b	b					b	a	CCM,Toxoplasm,Vomiting			no	no	a	a	b	Stiffneck	26	Not documented	8.4	317	1.82	Not documented	Not documented	a	Not documented	Not documented	Not documented	Not documented	Not documented	Not documented	2023-01-13T07:50:11	4	2	1	1
2023-01-11T15:12:12.633+03:00	2023-01-13T10:50:17.493+03:00	4	male	27	c	a	b	b	a	a	a	a	b	b	b					b	a	CCM,Headache			no	no	a	a	b	Stiffneck	38	28	9.9	186	0.80	2.5	Not documented	a	300	Not documented	Not documented	Not documented	Not documented	27.5	2023-01-13T07:50:20	3	2	3	3
2023-01-11T15:40:01.810+03:00	2023-01-13T10:50:25.207+03:00	3	male	22	a	a	a	a	b	a	a	b	a	b	b					b	a	CCM			no	no	a	b			40	Not documented	3.9	216	1.12	Not documented	Not documented	a	Not documented	Not documented	Not documented	Not documented	Not documented	Not documented	2023-01-13T07:50:27	2	2	3	1
2023-01-11T15:46:41.492+03:00	2023-01-13T10:50:32.346+03:00	4	male	10	b	a	b	b	b	a	a	a	b	b	b					b	a	CCM,Headache			no	no	a	a	b	Stiffneck	41	Not documented	4.1	189	1.23	Not documented	Not documented	a	Not documented	Not documented	Not documented	Not documented	Not documented	Not documented	2023-01-13T07:50:34	3	2	2	2
2023-01-11T16:07:43.551+03:00	2023-01-13T10:50:38.764+03:00	2	female	24	a	a	b	b	b	a	a	b	a	b	b					b	a	CCM,Anaemia,Dehydration			no	no	a	a	a	.	29	Not documented	12.8	289	1.12	Not documented	Not documented	a	Not documented	Not documented	Not documented	Not documented	Not documented	Not documented	2023-01-13T07:50:41	1	1	3	1
2023-01-11T16:19:41.871+03:00	2023-01-13T10:50:46.086+03:00	3	male	35	b	a	a	a	b	a	a	b	a	b	b					b	a	CCM,vomiting			no	no	a	a	b	Stiffneck	45	Not documented	13.2	95	0.97	Not documented	Not documented	a	Not documented	Not documented	Not documented	Not documented	Not documented	Not documented	2023-01-13T07:50:48	2	2	3	2
2023-01-11T16:36:34.323+03:00	2023-01-13T10:50:53.397+03:00	5	male	15	b	a	a	a	b	a	a	b	c	b	b					b	a	CCM			no	no	a	a	b	Stiffneck	130	Not documented	11.5	105	0.87	Not documented	Not documented	a	Not documented	Not documented	Not documented	Not documented	Not documented	Not documented	2023-01-13T07:50:55	4	2	3	2
2023-01-11T16:54:44.734+03:00	2023-01-13T10:51:04.018+03:00	2	male	7	c	a	b	b	b	a	a	b	b	b	b					b	a	CCM			no	no	a	a	b	Stiffneck	105	Not documented	11.1	56	0.98	Not documented	Not documented	a	Not documented	Not documented	Not documented	Not documented	Not documented	Not documented	2023-01-13T07:51:07	1	2	2	3
2023-01-11T17:04:56.522+03:00	2023-01-13T10:51:13.454+03:00	6	male	16	a	a	b	c	b	a	b	b	b	b	b					b	a	CCM,URTI			no	no	a	a	b	Stiffneck	114	4.0999999999999996	11.6	178	23.4	Not documented	Not documented	a	Not documented	Not documented	Not documented	Not documented	Not documented	Not documented	2023-01-13T07:51:16	5	2	3	1
2023-01-11T17:15:12.970+03:00	2023-01-13T10:51:20.917+03:00	2	female	24	a	a	b	b	b	a	a	a	b	b	b					b	a	CCM,Headache			no	no	a	a	b	Stiffneck	23	Not documented	12.2	207	0.98	Not documented	Not documented	a	Not documented	Not documented	Not documented	Not documented	Not documented	Not documented	2023-01-13T07:51:23	1	1	3	1
2023-01-12T18:52:32.236+03:00	2023-01-12T18:58:36.064+03:00	5	male	7	c	c	b	a	b	a	a	b	c	c	c					b_1	c				no	no	a	a	d	Not documented	43	Not documented	8.9	116	1.21	Not documented	Not documented	c	Not documented	Not documented	Not documented	Not documented	Not documented	Not documented	2023-01-13T07:57:46	4	2	2	3
2023-01-11T17:21:18.622+03:00	2023-01-13T11:06:29.802+03:00	3	female	10	b	a	b	b	b	a	a	b	a	b	b					b	a	CCM,Genital herpes,PTB			no	yes	a	a	b	Stiffneck	56	Not documented	6.7	211	1.12	Not documented	Not documented	a	Not documented	Not documented	Not documented	Not documented	Not documented	Not documented	2023-01-13T08:06:34	2	1	2	2
2023-01-11T17:29:26.762+03:00	2023-01-13T11:06:41.280+03:00	2	female	44	b	a	b	b	b	a	a	b	a	b	b					b	a	PTB,CCM,Toxoplasmosis		0	no	yes	a	a	a	.	98	Not documented	8.1	110	0.5	Not documented	Not documented	a	Not documented	Not documented	Not documented	Not documented	Not documented	Not documented	2023-01-13T08:06:47	1	1	3	2
2023-01-12T11:39:47.999+03:00	2023-01-13T11:06:54.044+03:00	3	male	5	b	a	a	a	b	a	a	b	b	b	b					b	a	CCM,Gastroenteritis,Bronchopneumonia			no	yes	a	a	b	Stiffneck	78	Not documented	10.6	199	1.11	Not documented	Not documented	a	Not documented	Not documented	Not documented	Not documented	Not documented	Not documented	2023-01-13T08:06:57	2	2	1	2
2023-01-12T11:49:08.575+03:00	2023-01-13T11:07:04.682+03:00	5	female	6	b	a	c	a	b	a	a	b	a	b	b					b	a	Headache			no	no	a	a	a	.	63	Not documented	10.7	96	1.17	Not documented	Not documented	a	Not documented	5.2	Not documented	Not documented	Not documented	Not documented	2023-01-13T08:07:07	4	1	1	2
2023-01-12T12:03:59.994+03:00	2023-01-13T11:07:13.268+03:00	3	female	3	b	a	b	b	b	a	a	b	c	c	c					b_1	a	HTN,Electrolyte imbalance			no	no	a	a	b	.	29	Not documented	10.8	299	1.12	Not documented	Not documented	c	Not documented	Not documented	Not documented	Not documented	Not documented	Not documented	2023-01-13T08:07:16	2	1	1	2
2023-01-12T12:14:42.266+03:00	2023-01-13T11:07:21.143+03:00	2	female	15	b	a	a	a	b	a	b	b	c	c	b					b	a	MTB,BACTERIAL MENINGITIS			no	yes	a	a	a	Kernings	102	Not documented	11	56	1.13	Not documented	Not documented	a	Not documented	Not documented	Not documented	Not documented	Not documented	Not documented	2023-01-13T08:07:23	1	1	3	2
2023-01-12T12:26:43.831+03:00	2023-01-13T11:07:29.405+03:00	4	male	6	b	a	a	a	b	a	b	b	c	b	b					b	a	CCM,Iris,Toxoplasmosis		0	no	no	a	a	b	.	48	Not documented	5.6	178	1.14	Not documented	Not documented	a	Not documented	Not documented	Not documented	Not documented	Not documented	Not documented	2023-01-13T08:07:32	3	2	1	2
2023-01-12T12:38:42.421+03:00	2023-01-13T11:07:40.447+03:00	2	male	2	b	a	b	b	a	a	b	b	c	b	c					b_1	a	CCM,Convulsions			no	no	a	a	b	Stiffneck	87	Not documented	6.7	207	1.56	Not documented	Not documented	c	Not documented	Not documented	Not documented	Not documented	Not documented	Not documented	2023-01-13T08:07:43	1	2	1	2
2023-01-12T13:56:19.549+03:00	2023-01-13T11:07:51.216+03:00	3	female	2	b	a	a	a	b	a	b	b	b	b	b					b	a	CCM,Headache,			no	no	a	a	b	Stiffneck	156	Not documented	7.8	116	1.97	Not documented	Not documented	a	Not documented	Not documented	Not documented	Not documented	Not documented	Not documented	2023-01-13T08:07:54	2	1	1	2
2023-01-12T15:28:18.922+03:00	2023-01-13T11:08:01.048+03:00	2	female	15	b	a	b	b	a	a	b	b	b	b	b					b	a	CCM,Toxoplasmosis,		0	no	no	a	a	b	Stiffneck	121	Not documented	11.1	146	0.87	Not documented	Not documented	a	Not documented	Not documented	Not documented	Not documented	Not documented	Not documented	2023-01-13T08:08:04	1	1	3	2
2023-01-12T15:43:52.972+03:00	2023-01-13T11:10:07.446+03:00	4	female	2	b	a	c	b	b	a	b	b	a	b	b					b	a	UTI,Meningitis			no	no	a	a	b	.	45	Not documented	8.8	116	0.94	Not documented	Not documented	a	Not documented	Not documented	Not documented	Not documented	Not documented	Not documented	2023-01-13T08:10:17	3	1	1	2
2023-01-12T15:51:16.277+03:00	2023-01-13T11:10:15.709+03:00	5	male	4	b	a	a	b	b	b	b	b	c	b	c					b	a	Pml,Anaemia,CCM			no	no	a	a	b	.	31	Not documented	12.7	146	0.65	Not documented	Not documented	b	Not documented	Not documented	Not documented	Not documented	Not documented	Not documented	2023-01-13T08:10:27	4	2	1	2
2023-01-12T16:02:01.924+03:00	2023-01-13T11:10:24.914+03:00	2	female	11	b	a	b	b	a	a	a	b	a	b	b					b	a	CCM,Headache			no	no	a	a	b	.	56	Not documented	7	3.37	0.65	Not documented	Not documented	b	Not documented	Not documented	Not documented	Not documented	Not documented	Not documented	2023-01-13T08:10:27	1	1	2	2
2023-01-12T16:12:36.126+03:00	2023-01-13T11:10:34.989+03:00	4	male	14	b	a	b	b	a	a	a	a	a	b	b					b	a	CCM,oral candidiasis	0		no	no	a	a	b	.	45	Not documented	11.9	211	0.98	Not documented	Not documented	a	Not documented	Not documented	Not documented	Not documented	Not documented	Not documented	2023-01-13T08:10:37	3	2	2	2
2023-01-12T16:21:51.842+03:00	2023-01-13T11:10:43.161+03:00	6	male	3	b	a	b	b	b	b	b	b	b	b	b					b	a	CCM,Meningitis,malaria			no	no	a	a	b	.	78	Not documented	10.5	110	1.12	Not documented	Not documented	c	Not documented	Not documented	Not documented	Not documented	Not documented	Not documented	2023-01-13T08:10:45	5	2	1	2
2023-01-12T16:27:29.996+03:00	2023-01-13T11:10:51.556+03:00	3	male	15	b	a	b	b	b	a	b	a	a	b	b					b	a	CCM,Malaria,Headache			no	no	a	a	b	.	109	Not documented	8.8	112	1.09	Not documented	Not documented	a	Not documented	Not documented	Not documented	Not documented	Not documented	Not documented	2023-01-13T08:10:54	2	2	3	2
2023-01-12T16:45:28.347+03:00	2023-01-13T11:11:00.612+03:00	3	male	18	b	a	b	c	b	a	a	a	a	b	b					b	a	CCM,Headache			no	no	a	a	b	.	167	Not documented	13.7	96	1.08	Not documented	Not documented	a	Not documented	Not documented	Not documented	Not documented	Not documented	Not documented	2023-01-13T08:11:03	2	2	3	2
2023-01-11T12:25:38.504+03:00	2023-01-13T11:11:09.976+03:00	3	female	13	b	a	b	b	b	a	b	b	a	b	b					b	a	PTM,CCM			no	yes	a	a	b	Stiffneck	20	Not documented	7.8	114	2.89	Not documented	Not documented	b	Not documented	Not documented	Not documented	Not documented	Not documented	Not documented	2023-01-13T08:11:12	2	1	2	2
2023-01-13T10:57:54.906+03:00	2023-01-13T11:12:07.775+03:00	2	male	12	a	c	a	c	b	a	a	b	c	c	c					b_1	c				no	no	a	a	d	Not documented	67	Not documented	6.7	78	1.07	Not documented	Not documented	c	53	Not documented	Not documented	Not documented	Not documented	Not documented	2023-01-13T09:23:55	1	2	2	1
2023-01-13T11:12:56.009+03:00	2023-01-13T12:52:19.046+03:00	4	male	8	b	c	b	a	b	b	b	b	c	c	c					b_1	c				no	no	a	a	d	Not documented	179	Not documented	12.8	115	0.88	Not documented	Not documented	c	250	2.2000000000000	Not documented	Not documented	Not documented	Not documented	2023-01-13T09:52:23	3	2	2	2
2023-01-13T12:11:49.134+03:00	2023-01-13T12:18:37.690+03:00	2	female	21	b	a	a	a	b	a	a	a	a	b	b					b	a	CCM,vaginalcandidiasis,PTB			no	yes	a	a	b	.	145	Not documented	8.6	200	1.03	Not documented	Not documented	a	Not documented	Not documented	Not documented	Not documented	Not documented	Not documented	2023-01-13T14:12:58	1	1	3	2
2023-01-13T12:28:41.071+03:00	2023-01-13T17:33:37.085+03:00	3	female	11	b	a	b	a	b	a	b	a	a	b	b					b	a	CCM,Tbm,Toxoplasmosis		0	no	yes	a	b			103	15	13.9	276	1.15	Not documented	Not documented	a	Not documented	103	Not documented	Not documented	Not documented	Not documented	2023-01-13T14:33:39	2	1	2	2
2023-01-13T12:44:23.865+03:00	2023-01-13T17:33:45.988+03:00	3	male	5	c	a	b	b	b	a	a	b	b	b	b					b	a	CCM,Vomiting,Headache			no	no	a	a	b	.	12	Not documented	12.8	115	0.75	Not documented	Not documented	c	Not documented	Not documented	Not documented	Not documented	Not documented	Not documented	2023-01-13T14:33:48	2	2	1	3
2023-01-13T13:47:50.513+03:00	2023-01-13T17:33:53.388+03:00	4	female	2	b	a	b	c	b	a	b	b	c	b	b					b	a	CCM			no	no	a	a	b	.	43	5	11.5	123	.45	Not documented	Not documented	a	130	3.8	70	Not documented	Not documented	Not documented	2023-01-13T14:33:56	3	1	1	2
2023-01-13T15:42:05.458+03:00	2023-01-13T17:34:00.834+03:00	2	female	5	a	a	b	b	b	a	a	b	b	b	b					b	a	Severe malaria			no	no	a	a	a	Kernings	23	Not documented	8.6	35	1.08	Not documented	Not documented	a	Not documented	Not documented	Not documented	Not documented	Not documented	Not documented	2023-01-13T14:34:03	1	1	1	1
2023-01-13T15:56:36.568+03:00	2023-01-13T17:34:08.500+03:00	6	male	5	a	a	c	a	a	a	a	b	b	b	b					b	a	Pud,GI bleeding,Gastro enteritis			no	no	a	a	b	.	41	Not documented	7.5	116	6.84	Not documented	Not documented	a	Not documented	Not documented	Not documented	Not documented	Not documented	Not documented	2023-01-13T14:34:11	5	2	1	1
2023-01-13T16:08:40.662+03:00	2023-01-13T17:34:15.901+03:00	2	female	9	a	a	b	b	b	a	a	a	b	b	b					b	a	CCM,Bacterial meningitis			no	no	a	a	d	Headache	28	Not documented	13.3	146	1.14	Not documented	Not documented	a	Not documented	Not documented	Not documented	Not documented	Not documented	Not documented	2023-01-13T14:34:18	1	1	2	1
2023-01-13T16:18:46.554+03:00	2023-01-13T17:34:22.913+03:00	3	male	12	b	a	b	a	b	a	a	a	b	b	b					b	a	TB,CCM			no	yes	a	a	b	Stiffneck	25	Not documented	9.5	235	1.54	Not documented	Not documented	a	Not documented	Not documented	Not documented	Not documented	Not documented	Not documented	2023-01-13T14:34:25	2	2	2	2
2023-01-13T16:30:36.398+03:00	2023-01-13T17:34:30.332+03:00	3	female	12	a	a	a	b	b	a	a	b	b	b	b					b	a	CCM,Malaria,oral candidiasis	0		no	no	a	a	b	.	56	Not documented	12.2	166	1.71	Not documented	Not documented	a	21	2	Not documented	Not documented	Not documented	Not documented	2023-01-13T14:34:33	2	1	2	1
2023-01-13T16:47:03.705+03:00	2023-01-13T17:34:37.791+03:00	4	male	18	b	a	a	a	b	a	a	a	c	b	b					b	a	CCM,Toxoplasmosis,kaposi sakoma			no	no	a	a	b	.	70	Not documented	12.5	95	1.12	Not documented	Not documented	a	Not documented	Not documented	Not documented	Not documented	Not documented	Not documented	2023-01-13T14:34:40	3	2	3	2
2023-01-13T15:53:24.968+03:00	2023-01-13T16:18:02.290+03:00	3	female	8	b	a	c	a	b	a	a	b	b	c	c					b_1	b				no	no	a	a	d	Not documented	64	Not documented	10	105	0.74	Not documented	Not documented	c	20	Not documented	Not documented	Not documented	Not documented	Not documented	2023-01-13T17:38:53	2	1	2	2
2023-01-13T16:19:13.509+03:00	2023-01-13T16:41:05.917+03:00	4	male	7	a	c	b	a	b	a	a	b	c	b	b					b	b				no	no	a	a	d	Not documented	103	Not documented	16.3	56	1.02	Not documented	Not documented	c	220	Not documented	73.2	Not documented	Not documented	Not documented	2023-01-13T17:38:55	3	2	2	1
2023-01-13T17:00:06.841+03:00	2023-01-13T17:06:31.049+03:00	4	male	1	b	a	b	a	b	b	b	b	c	c	c					b_1	c				no	no	a	a	d	Not documented	141	Not documented	13.4	178	0.91	3.5	Not documented	c	Not documented	Not documented	Not documented	Not documented	Not documented	Not documented	2023-01-13T17:38:57	3	2	1	2
2023-01-13T18:11:11.626+03:00	2023-01-13T18:15:39.636+03:00	4	female	2	a	a	b	b	b	a	b	b	c	c	c					b_1	c				no	no	a	a	d	Not documented	165	Not documented	12.7	207	0.87\	Not documented	Not documented	c	Not documented	Not documented	Not documented	Not documented	Not documented	Not documented	2023-01-13T17:38:58	3	1	1	1
2023-01-13T18:27:48.643+03:00	2023-01-13T18:37:06.802+03:00	4	male	12	b	c	b	a	b	a	a	a	c	c	c					b_1	c				no	no	a	a	d	Headache	81	52330	12.9	116	1.53	6	Not documented	c	15	Not documented	Not documented	Not documented	Not documented	Not documented	2023-01-13T17:38:59	3	2	2	2
2023-01-05T09:31:08.041+03:00	2023-01-05T10:10:07.468+03:00	2	female	9	a	b	a	a	b	a	a	b	b	b	b					b	a	Ccm			no	no	a	a	b	Stiff neck	78	Not documented	7.8	211	5.67	4.3	Not documented	a	Not documented	45	Not documented	167	46	24	2023-01-16T17:41:09	1	1	2	1
2023-01-05T16:32:02.276+03:00	2023-01-05T16:45:08.279+03:00	3	female	6	a	b	a	b	b	a	a	a	a	c	c					b_1	a	TB			no	yes	a	a	d	Headache Neck stiffness	115	Not documented	9.5	110	1.01	Not documented	Not documented	b	Not documented	Not documented	Not documented	Not documented	Not documented	Not documented	2023-01-16T17:41:09	2	1	1	1
2023-01-06T16:06:15.937+03:00	2023-01-06T16:13:01.712+03:00	4	female	19	a	c	a	b	b	a	b	b	a	a	c					b_1	a	PTB Hepatitis			no	yes	a	a	b	Positive	170	Not documented	5.9	125	1.11	Not documented	Not documented	c	Not documented	Not documented	Not documented	Not documented	Not documented	Not documented	2023-01-16T17:41:10	3	1	3	1
2023-01-09T17:13:30.628+03:00	2023-01-09T17:27:09.646+03:00	3	female	1	a	b	a	b	b	b	b	b	a	c	c					b_1	a	PTB			no	yes	a	a	a	Positive	8	Not documented	10.4	543	0.91	5.52	Not documented	c	Not documented	Not documented	Not documented	150.5	248.8	28.3	2023-01-16T17:41:11	2	1	1	1
2023-01-04T10:02:04.669+03:00	2023-01-16T20:41:24.978+03:00	6	female	13	a	b	c	b	a	a	b	b	a	c	b					b_1	a	TB			no	yes	a	b			56	Not documented	12.8	317	1.19	Not documented	Not documented	b	Not documented	Not documented	Not documented	Not documented	Not documented	Not documented	2023-01-16T17:41:27	5	1	2	1
2023-01-04T10:31:09.513+03:00	2023-01-16T20:41:32.682+03:00	2	female	5	c	b	a	a	b	b	b	b	a	b	b					b	a	PTB Esophageal candidiasis Herpes habilis	0		no	yes	b	b			72	Not documented	5.2	186	1.21	Not documented	Not documented	b	Not documented	Not documented	Not documented	Not documented	Not documented	Not documented	2023-01-16T17:41:35	1	1	1	3
2023-01-04T11:12:16.164+03:00	2023-01-16T20:41:37.660+03:00	3	male	4	b	a	a	a	b	b	b	b	b	b	b					b_1	b				no	no	b	a	b	.	12	Not documented	11.6	67	1.41	Not documented	Not documented	b	Not documented	Not documented	Not documented	Not documented	Not documented	Not documented	2023-01-16T17:41:40	2	2	1	2
2023-01-04T11:32:20.569+03:00	2023-01-16T20:41:42.111+03:00	4	female	5	c	b	c	c	b	b	a	b	b	b	b					b	b				no	no	b	a	d	Nothing	9	Not documented	8.1	27	0.68	3.7	Not documented	b	Not documented	Not documented	Not documented	76.5	35.299999999999	28.7	2023-01-16T17:41:44	3	1	1	3
2023-01-04T11:59:56.435+03:00	2023-01-16T20:41:46.609+03:00	4	male	5	c	b	b	b	b	b	b	b	b	b	b					b	b				no	no	b	a	d	Nothing	56	No documented	9.6	56	2.75	18	Not documented	b	Not documented	Not documented	Not documented	Not documented	Not documented	Not documented	2023-01-16T17:41:49	3	2	1	3
2023-01-04T12:14:40.094+03:00	2023-01-16T20:41:51.919+03:00	3	male	6	c	b	b	a	b	b	b	b	b	b	b					b	b				no	no	b	a	d	Nothing	72	Not documented	8.7	259	1.34	Not documented	Not documented	b	Not documented	Not documented	Not documented	Not documented	Not documented	28.3	2023-01-16T17:41:53	2	2	1	3
2023-01-04T12:51:06.617+03:00	2023-01-16T20:41:58.142+03:00	3	female	21	b	b	c	a	b	a	a	b	c	b	a	Hypotension				b	b				no	no	a	a	b	Stiff neck	234	Not detected	9.5	765	1.43	Not documented	Not documented	a	Not documented	Not documented	Not documented	Not documented	Not documented	Not documented	2023-01-16T17:42:00	2	1	3	2
2023-01-04T13:40:36.186+03:00	2023-01-16T20:42:03.695+03:00	4	female	7	b	b	b	b	b	b	b	b	a	b	b					b	a	TB			no	yes	b	a	d	Headache	234	Not documented	3.1	36	1.56	Not documented	Not documented	b	Not documented	Not documented	Not documented	Not documented	Not documented	Not documented	2023-01-16T17:42:05	3	1	2	2
2023-01-04T13:56:18.291+03:00	2023-01-16T20:42:09.132+03:00	3	male	5	b	b	b	a	b	a	b	b	b	b	b		1			b	a	Renal failure			no	no	b	a	d	Nothing	121	Not documented	8.7	114	2.56	Not documented	Not documented	b	Not documented	Not documented	Not documented	Not documented	Not documented	Not documented	2023-01-16T17:42:11	2	2	1	2
2023-01-04T14:15:36.798+03:00	2023-01-16T20:42:14.311+03:00	5	female	4	c	b	b	a	b	b	a	b	b	b	b		1			b	a	CKD			no	no	b	a	d	Not applicable	49	Not documented	16	78	13.14	51.7	Not documented	b	Not documented	Not documented	Not documented	90	64.2	32.200000000000	2023-01-16T17:42:21	4	1	1	3
2023-01-04T14:59:26.109+03:00	2023-01-16T20:42:18.914+03:00	3	female	1	b	b	a	a	b	a	b	a	b	b	b		1			a	a	DM			no	no	a	a	d	Not applicable	73	Not documented	11.5	115	8.90	Not documented	Not documented	b	Not documented	Not documented	Not documented	Not documented	Not documented	Not documented	2023-01-16T17:42:25	2	1	1	2
2023-01-04T15:44:02.710+03:00	2023-01-16T20:42:33.290+03:00	3	female	8	c	b	b	a	b	b	b	b	b	b	b					b	b				no	no	b	a	d	Not applicable	11	Not documented	8.9	200	1.08	Not documented	Not documented	b	Not documented	Not documented	Not documented	Not documented	Not documented	Not documented	2023-01-16T17:42:35	2	1	2	3
2023-01-04T16:02:54.039+03:00	2023-01-16T20:43:01.287+03:00	1	female	10	a	b	c	c	b	b	b	b	a	b	b					b	a	Malaria			no	no	b	a	b	Stiff neck	87	Not documented	5.2	178	1.98	Not documented	Not documented	a	Not documented	Not documented	Not documented	Not documented	Not documented	Not documented	2023-01-16T17:43:03	1	1	2	1
2023-01-04T16:24:10.919+03:00	2023-01-16T20:43:05.684+03:00	4	female	8	b	b	a	a	b	a	b	b	b	b	a	Hypertension			1	b	b				no	no	b	a	d	Not applicable	91	Not documented	6.6	78	14.97	Not documented	Not documented	b	Not documented	Not documented	Not documented	Not documented	Not documented	Not documented	2023-01-16T17:43:08	3	1	2	2
2023-01-04T16:49:47.696+03:00	2023-01-16T20:43:09.836+03:00	2	female	11	c	b	c	a	b	b	b	b	b	b	b					b	a	Hydronephrosis			no	no	b	b			54	Not documented	10.7	115	1.08	Not documented	Not documented	b	Not documented	Not documented	Not documented	Not documented	Not documented	Not documented	2023-01-16T17:43:11	1	1	2	3
2023-01-04T17:15:30.233+03:00	2023-01-16T20:43:14.054+03:00	3	female	1	b	b	a	a	b	b	a	b	b	b	b					b	b				no	no	b	a	d	Not applicable	26	Not documented	12.6	200	1.02	Not documented	Not documented	b	Not documented	Not documented	Not documented	Not documented	Not documented	Not documented	2023-01-16T17:43:16	2	1	1	2
2023-01-05T10:22:43.556+03:00	2023-01-16T20:43:18.762+03:00	3	male	8	b	a	a	b	b	a	b	b	b	b	b					b	a	Ccm			no	no	b	a	b	Stiff neck Headache	78	Not documented	5.4	140	1.12	Not documented	Not documented	c	200	3.8	Not documented	Not documented	Not documented	Not documented	2023-01-16T17:43:21	2	2	2	2
2023-01-05T11:29:30.634+03:00	2023-01-16T20:43:27.322+03:00	2	female	4	b	a	b	c	a	a	a	b	a	b	b					b_1	a	Ccm PTB			no	yes	a	a	a	Kerning's positive	54	Not documented	12	388	1.23	Not documented	Not documented	a	Not documented	Not documented	Not documented	Not documented	Not documented	Not	2023-01-16T17:43:29	1	1	1	2
2023-01-05T12:47:07.779+03:00	2023-01-16T20:43:31.401+03:00	2	female	7	a	b	a	c	b	a	b	b	b	b	c					b_1	b				no	no	a	a	b	Stiff neck	34	Not documented	12.5	56	1.12	Not documented	Not documented	b	Not documented	Not documented	Not documented	Not documented	Not documented	Not documented	2023-01-16T17:43:33	1	1	2	1
2023-01-05T13:38:19.252+03:00	2023-01-16T20:43:35.589+03:00	3	male	15	a	a	b	b	b	a	b	b	c	c	c					b_1	b				no	no	a	a	b	Stiff neck	12	Not documented	1.7	52	1.04	Not documented	Not documented	b	315	Not documented	Not documented	Not documented	Not documented	Not documented	2023-01-16T17:43:37	2	2	3	1
2023-01-05T15:04:05.332+03:00	2023-01-16T20:43:39.677+03:00	3	male	3	a	b	c	b	b	a	b	b	b	c	c					b_1	a	PTB SBP			no	yes	a	a	b	Stiff neck	37	Not documented	16.5	438	1.98	9.9	Not documented	b	Not documented	Not documented	Not documented	35.4	7.8	27.1	2023-01-16T17:43:42	2	2	1	1
2023-01-05T15:17:21.829+03:00	2023-01-16T20:43:43.688+03:00	4	female	2	c	c	c	a	b	b	b	b	b	b	c					b_1	a	Malaria			no	no	a	a	d	General body weakness Fever	28	Not documented	17	78	0.6	10	Not documented	b	Not documented	Not documented	Not documented	Not documented	Not documented	Not only	2023-01-16T17:43:46	3	1	1	3
2023-01-05T15:27:42.706+03:00	2023-01-16T20:43:47.649+03:00	5	male	7	b	b	a	a	b	b	b	b	a	c	c					b_1	a	PTB HIV wasting syndrome			no	yes	a	a	b	Stiff neck	96	Not documented	8.8	115	1.34	Not documented	Not documented	b	Not documented	Not documented	Not documented	Not documented	Not documented	Not documented	2023-01-16T17:43:49	4	2	2	2
2023-01-05T15:44:50.318+03:00	2023-01-16T20:43:51.475+03:00	4	female	1	a	b	a	c	b	a	b	b	c	c	c					b_1	a	TBlam			no	yes	a	a	d	Neck stiff Kerning's signs positive Brudizinski's sign positive	13	Not documented	3.5	200	1.34	Not documented	Not documented	b	Not documented	Not documented	Not documented	Not documented	Not documented	Not documented	2023-01-16T17:43:53	3	1	1	1
2023-01-05T16:03:23.391+03:00	2023-01-16T20:43:55.474+03:00	3	female	15	a	b	b	b	a	a	b	a	a	c	c					b_1	a	TB LAm			no	yes	a	a	d	Dizziness Headache Photophobia	6	Not documented	7.8	78	1.51	Not documented	Not documented	b	16	5.3	Not documented	Not documented	Not documented	Not documented	2023-01-16T17:43:57	2	1	3	1
2023-01-05T16:51:02.039+03:00	2023-01-16T20:43:59.350+03:00	4	female	8	b	b	a	b	b	b	b	b	c	c	c					a	a	Malaria PTB			no	yes	a	a	b	Stiff neck	5	Not documented	8.8	115	1.19	Not documented	Not documented	b	Not documented	Not documented	Not documented	Not documented	Not documented	Not documented	2023-01-16T17:44:01	3	1	2	2
2023-01-05T17:06:32.494+03:00	2023-01-16T20:44:03.248+03:00	3	female	13	a	c	a	b	b	a	b	b	a	c	c					b_1	a	PTB Psychosis			no	yes	a	a	b	Stiff neck	14	Not documented	7.6	200	1.57	4	Not documented	b	Not documented	Not documented	Not documented	Not documented	Not documented	Not documented	2023-01-16T17:44:05	2	1	2	1
2023-01-06T09:20:50.698+03:00	2023-01-16T20:44:07.318+03:00	3	male	11	a	b	a	b	b	a	b	b	c	c	c					b_1	a	Malaria			no	no	a	a	b	Stiff neck	67	Not documented	10.7	117	.98	Not documented	Not documented	b	53	Not documented	83.3	126	117	Not documented	2023-01-16T17:44:09	2	2	2	1
2023-01-06T09:45:47.661+03:00	2023-01-16T20:44:11.761+03:00	4	male	10	b	b	a	a	b	a	a	a	c	c	b					b_1	a	TB			no	yes	a	a	d	Bury vision Stiff neck	1	Not documented	13.6	137	1.1399999999999	Not documented	Not documented	b	260	Not documented	15o.4	Not documented	37	Not documented	2023-01-16T17:44:14	3	2	2	2
2023-01-06T10:09:57.465+03:00	2023-01-16T20:44:16.569+03:00	3	female	7	c	c	a	c	b	a	b	b	a	c	c					b_1	a	PTB Oral candidiasis	0		no	yes	a	a	b	Stiff neck	4	Not documented	17.1	62	1.18	Not documented	Not documented	c	Not documented	Not documented	Not documented	Not documented	Not documented	Not documented	2023-01-16T17:44:22	2	1	2	3
2023-01-06T10:57:43.370+03:00	2023-01-16T20:44:20.701+03:00	2	male	17	c	b	c	b	a	a	b	b	c	c	c					b_1	b				no	no	a	a	b	Stiff neck	6	Not documented	9.4	149	1.03	Not documented	Not documented	c	15	3	6	Not documented	Not documented	Not documented	2023-01-16T17:44:27	1	2	3	3
2023-01-06T11:11:26.924+03:00	2023-01-16T20:44:24.963+03:00	2	female	15	a	c	a	b	b	a	b	b	c	c	c					b_1	a	PTB			no	yes	a	a	d	Non	6	Not documented	10.3	414	2.89	Not documented	Not documented	c	Not documented	Not documented	Not documented	Not documented	35	Not documented	2023-01-16T17:44:28	1	1	3	1
2023-01-06T13:25:47.338+03:00	2023-01-16T20:44:29.041+03:00	5	male	3	a	c	a	b	b	a	a	b	a	c	c					a	a	TB			no	yes	a	a	d	Kerning's signs Stiff neck	8	Not documented	11.7	715	2.31	16.7	Not documented	c	Not documented	Not documented	Not documented	76	29	30.5	2023-01-16T17:44:33	4	2	1	1
2023-01-06T13:49:52.652+03:00	2023-01-16T20:44:32.927+03:00	4	male	7	a	c	b	b	b	a	b	b	a	c	c					b	a	Malaria TB			no	yes	a	c			219	Not documented	10.3	313	0.59	Not documented	Not documented	c	180	Not documented	Not documented	Not documented	65	Not documented	2023-01-16T17:44:34	3	2	2	1
2023-01-06T14:02:33.783+03:00	2023-01-16T20:44:36.817+03:00	3	male	9	a	c	a	b	b	a	a	b	c	c	c					b_1	a	Toxoplasmosis Severe malaria			no	no	a	a	a	Kerning's positive	206	Not documented	11.8	217	2.14	Not documented	Not documented	c	Not documented	Not documented	74	Not documented	Not documented	Not documented	2023-01-16T17:44:39	2	2	2	1
2023-01-06T14:17:31.313+03:00	2023-01-16T20:44:40.540+03:00	2	female	7	a	c	b	b	b	a	b	b	a	c	c					b_1	a	PTB Complicated malaria Gastropathy			no	yes	a	a	b	Stiff neck positive	11	Not documented	4.6	654	1.05	Not documented	Not documented	c	Not documented	Not documented	Not documented	Not documented	Not documented	Not documented	2023-01-16T17:44:43	1	1	2	1
2023-01-06T15:22:47.063+03:00	2023-01-16T20:44:44.455+03:00	3	male	11	b	b	a	b	b	a	b	b	a	c	c					b_1	a	PTB Malaria			no	yes	a	a	b	Stiff neck	4	Not documented	12.7	204	0.7	Not documented	Not documented	c	Not documented	Not documented	217.8	29	15	Not documented	2023-01-16T17:44:47	2	2	2	2
2023-01-06T15:35:25.477+03:00	2023-01-16T20:44:48.438+03:00	2	male	15	b	c	a	c	b	a	a	b	c	c	c					b_1	c				no	no	a	a	b	Positive	123	Not documented	12.6	167	1.78	Not documented	Not documented	c	Not documented	Not documented	Not documented	Not documented	Not documented	Not documented	2023-01-16T17:44:51	1	2	3	2
2023-01-06T16:18:41.554+03:00	2023-01-16T20:44:52.605+03:00	4	male	18	c	c	a	b	b	a	b	a	c	c	c					b_1	a	Teania corporis			no	no	a	a	a	Positive	32	Not documented	11.9	156	1.54	Not documented	Not documented	c	Not documented	Not documented	79	Not documented	Not documented	Not documented	2023-01-16T17:44:54	3	2	3	3
2023-01-06T16:47:36.245+03:00	2023-01-16T20:44:56.450+03:00	3	female	11	a	c	b	b	b	a	a	b	a	c	c					b_1	a	Toxoplasmosis TBM		0	no	yes	a	a	a	Positive	13	Not documented	5.5	207	0.83	Not documented	Not documented	c	Not documented	Not documented	20.6	Not documented	Not documented	Not documented	2023-01-16T17:45:04	2	1	2	1
2023-01-06T16:54:50.930+03:00	2023-01-16T20:45:01.132+03:00	3	female	11	a	c	a	a	b	a	a	b	c	c	c					b_1	a	Malaria			no	no	a	a	b	Positive	15	Not documented	5.1	143	0.71	Not documented	Not documented	c	Not documented	Not documented	Not documented	Not documented	Not documented	Not documented	2023-01-16T17:45:07	2	1	2	1
2023-01-06T17:56:15.523+03:00	2023-01-16T20:45:05.361+03:00	3	female	8	a	c	a	c	b	a	a	b	a	b	c					b_1	a	PTB			no	yes	a	a	a	Positive	5	Not documented	8.9	111	.69	3	Not documented	c	>400	Not documented	Not documented	24	11.3	32.9	2023-01-16T17:45:08	2	1	2	1
2023-01-06T18:18:20.010+03:00	2023-01-16T20:45:11.511+03:00	2	male	7	a	c	c	b	a	a	a	a	c	c	c					b_1	a	Complicated malaria Oral candidiasis	0		no	no	a	a	a	Positive	1	Not documented	13.6	212	0.79	2.7	Not documented	c	Not documented	Not documented	Not documented	61	27	41	2023-01-16T17:45:14	1	2	2	1
2023-01-09T10:56:15.901+03:00	2023-01-16T20:45:15.338+03:00	2	female	1	a	c	a	b	a	a	b	b	c	c	c					b	a	Toxoplasmosis		0	no	no	a	b			65	Not documented	14.2	224	1.78	Not documented	Not documented	c	Not documented	Not documented	Not documented	Not documented	Not documented	Not documented	2023-01-16T17:45:18	1	1	1	1
2023-01-09T11:07:17.154+03:00	2023-01-16T20:45:20.442+03:00	3	female	1	b	c	a	b	b	a	b	b	c	c	c					b_1	c				no	no	a	b			34	Not documented	12.3	316	1.03	Not documented	Not documented	c	Not documented	Not documented	Not documented	Not documented	Not documented	Not documented	2023-01-16T17:45:23	2	1	1	2
2023-01-09T11:18:18.102+03:00	2023-01-16T20:45:24.421+03:00	2	male	1	a	c	a	a	a	a	b	b	c	c	c					b_1	a	Meningococcal encephalitis			no	no	a	c			76	Not documented	10.2	88	1.06	Not documented	Not documented	c	Not documented	Not documented	Not documented	Not documented	Not documented	Not documented	2023-01-16T17:45:27	1	2	1	1
2023-01-09T11:37:55.606+03:00	2023-01-16T20:45:28.330+03:00	2	male	4	c	c	a	b	b	b	b	b	c	c	c					b_1	c				no	no	a	a	d	Neck stiff Kerning's positive	25	Not documented	4.5	164	1.13	Not documented	Not documented	c	Not documented	Not documented	Not documented	Not documented	Not documented	Not documented	2023-01-16T17:45:30	1	2	1	3
2023-01-09T11:56:41.471+03:00	2023-01-16T20:45:35.996+03:00	6	male	5	a	a	b	b	a	a	a	b	c	c	c					a	a	Toxoplasmosis		0	no	no	a	a	a	Positive	39	Not documented	14.5	166	1.76	Not documented	Not documented	c	Not documented	Not documented	Not documented	Not documented	Not documented	Not documented	2023-01-16T17:45:38	5	2	1	1
2023-01-09T12:18:26.043+03:00	2023-01-16T20:45:40.623+03:00	2	male	1	a	a	a	b	a	a	a	b	c	c	c					a	a	Aspirahon Toxoplasmosis		0	no	no	a	c			31	Not documented	8.9	316	1.41	Not documented	Not documented	c	Not documented	Not documented	Not documented	Not documented	Not documented	Not documented	2023-01-16T17:45:42	1	2	1	1
2023-01-09T12:30:14.297+03:00	2023-01-16T20:45:44.445+03:00	4	female	0	c	c	a	b	b	a	a	b	a	c	c					a	a	TB			no	yes	a	b			23	Not documented	7.6	88	1.82	Not documented	Not documented	c	Not documented	Not documented	Not documented	Not documented	Not documented	Not documented	2023-01-16T17:45:47	3	1	1	3
2023-01-09T12:56:42.921+03:00	2023-01-16T20:45:48.327+03:00	2	female	1	a	a	b	b	a	a	a	b	a	c	c					b_1	a	TB			no	yes	a	b			43	Not documented	9.4	164	1.93	Not documented	Not documented	c	Not documented	Not documented	Not documented	Not documented	Not documented	Not documented	2023-01-16T17:45:52	1	1	1	1
2023-01-09T13:00:46.694+03:00	2023-01-16T20:45:52.543+03:00	4	male	1	a	a	b	b	a	a	b	b	c	c	c					b_1	b				no	no	a	b			7	Not documented	15.2	167	1.85	Not documented	Not documented	c	Not documented	Not documented	Not documented	Not documented	Not documented	Not documented	2023-01-16T17:45:54	3	2	1	1
2023-01-09T13:08:04.375+03:00	2023-01-16T20:45:57.997+03:00	3	male	1	c	b	a	b	b	a	b	b	a	c	c					b_1	a	TB			no	yes	a	b			3	Not documented	13.4	140	1.34	Not documented	Not documented	c	Not documented	Not documented	Not documented	Not documented	Not documented	Not documented	2023-01-16T17:46:00	2	2	1	3
2023-01-09T13:39:20.920+03:00	2023-01-16T20:46:06.208+03:00	3	male	1	a	c	b	b	a	a	b	b	a	c	c					b_1	a	TB			no	yes	a	c			4	Not documented	12.2	321	1.05	Not documented	Not documented	c	Not documented	Not documented	Not documented	Not documented	Not only	Not documented	2023-01-16T17:46:08	2	2	1	1
2023-01-09T13:45:33.563+03:00	2023-01-16T20:46:10.005+03:00	4	male	1	a	c	c	c	b	b	a	b	a	c	c					b_1	a	Cerebral malaria TB			no	yes	a	c			54	Not documented	10.4	62	0.75	Not documented	Not documented	c	Not documented	Not documented	Not documented	Not documented	Not documented	Not documented	2023-01-16T17:46:12	3	2	1	1
2023-01-09T13:53:23.796+03:00	2023-01-16T20:46:13.816+03:00	4	male	1	a	c	b	c	b	a	b	b	a	c	c					a	a	TB			no	yes	a	c			65	Not documented	4.6	224	0.72	Not documented	Not documented	c	Not documented	Not documented	Not documented	Not documented	Not documented	Not documented	2023-01-16T17:46:16	3	2	1	1
2023-01-09T14:07:19.659+03:00	2023-01-16T20:46:17.778+03:00	4	male	1	c	c	c	c	a	a	b	b	b	c	c					b_1	a	B.Pneumonia			no	yes	a	c			23	Not documented	3.5	316	8.45	Not documented	Not documented	c	Not documented	Not documented	Not documented	Not documented	Not documented	Not documented	2023-01-16T17:46:20	3	2	1	3
2023-01-09T14:30:18.413+03:00	2023-01-16T20:46:21.788+03:00	5	male	1	a	c	b	b	b	a	b	b	c	c	c					a	a	TBM			no	yes	a	c			45	Not documented	6.6	88	0.42	Not documented	Not documented	c	Not documented	Not documented	Not documented	Not documented	Not documented	Not documented	2023-01-16T17:46:24	4	2	1	1
2023-01-09T15:52:54.297+03:00	2023-01-16T20:46:25.624+03:00	3	female	1	c	c	a	c	b	a	b	a	c	c	c					b_1	a	Toxoplasmosis Oral candidiasis	0		no	no	a	c			56	Not documented	14.1	164	0.89	Not documented	Not documented	c	Not documented	Not documented	Not documented	Not documented	Not documented	Not documented	2023-01-16T17:46:28	2	1	1	3
2023-01-09T16:00:02.792+03:00	2023-01-16T20:46:29.402+03:00	2	female	1	c	c	a	a	b	a	b	b	c	c	c					b_1	a	C.perfringens			no	no	a	c			73	Not documented	9.7	166	1.72	Not documented	Not documented	c	Not documented	Not documented	Not documented	Not documented	Not documented	Not documented	2023-01-16T17:46:35	1	1	1	3
2023-01-09T16:22:50.794+03:00	2023-01-16T20:46:33.290+03:00	3	male	2	b	c	a	b	a	a	b	b	a	c	c					a	a	TB			no	yes	a	c			27	Not documented	12.4	316	1.06	Not documented	Not documented	c	Not documented	Not documented	Not documented	Not documented	Not documented	Not documented	2023-01-16T17:46:45	2	2	1	2
2023-01-09T17:00:18.373+03:00	2023-01-16T20:46:37.723+03:00	4	female	13	a	c	a	b	a	a	b	a	b	c	c					b_1	b				no	no	a	a	a	Positive	19	Not documented	12.6	88	1.04	Not documented	Not documented	c	Not documented	Not documented	Not documented	Not documented	Not documented	Not documented	2023-01-16T17:46:46	3	1	2	1
2023-01-09T18:14:40.953+03:00	2023-01-16T20:46:42.390+03:00	2	female	1	a	b	a	b	a	a	b	b	b	c	c					a	a	Aspiration pneumonia			no	no	a	c			17	Not documented	14.3	164	5.90	33.700000000000003	Not documented	c	Not documented	Not documented	Not documented	Not documented	Not documented	Not documented	2023-01-16T17:46:49	1	1	1	1
2023-01-09T18:26:57.517+03:00	2023-01-16T20:46:46.306+03:00	3	female	2	a	c	a	b	a	a	b	b	b	c	c					b_1	a	Not applicable			no	no	a	c			12	Not documented	7.8	69	1.07	Not documented	Not documented	c	Not documented	Not documented	Not documented	Not documented	Not documented	Not documented	2023-01-16T17:46:50	2	1	1	1
2023-01-10T09:53:39.805+03:00	2023-01-16T20:46:50.107+03:00	2	female	1	a	b	a	b	b	a	b	b	c	c	c					b_1	a	Adenitis			no	yes	a	a	a	Positive	32	Not documented	6.7	174	1.06	Not documented	Not documented	c	Not documented	Not documented	Not documented	Not documented	Not documented	Not documented	2023-01-16T17:46:52	1	1	1	1
2023-01-10T10:04:23.271+03:00	2023-01-16T20:46:53.670+03:00	3	male	1	a	b	a	b	b	a	b	b	a	c	b					b	a	PTB Cryptosporadiasis			no	yes	a	a	b	Positive	12	126000	16	78	1.16	Not documented	Not documented	c	Not documented	Not documented	Not documented	Not documented	Not documented	Not documented	2023-01-16T17:46:56	2	2	1	1
2023-01-10T11:09:46.264+03:00	2023-01-16T20:46:57.365+03:00	3	male	1	b	b	a	b	a	a	a	b	a	b	b					b	a	PTB			no	yes	a	a	a	Positive	24	Not documented	9.7	115	1.24	Not documented	Not documented	c	Not documented	Not documented	Not documented	Not documented	Not documented	Not documented	2023-01-16T17:46:59	2	2	1	2
2023-01-10T11:33:53.740+03:00	2023-01-16T20:47:01.178+03:00	4	male	1	a	b	a	b	b	a	b	b	b	b	b					b	b				no	no	a	b			42	Not documented	11.5	214	1.29	Not documented	Not documented	a	Not documented	Not documented	Not documented	Not documented	Not documented	Not documented	2023-01-16T17:47:03	3	2	1	1
2023-01-10T13:52:20.990+03:00	2023-01-16T20:47:04.904+03:00	4	male	1	c	b	b	b	b	a	b	b	a	c	c					b_1	a	TB			no	yes	a	c			26	Not documented	11.8	174	1.36	Not documented	Not documented	c	Not documented	Not documented	Not documented	Not documented	Not documented	Not documented	2023-01-16T17:47:08	3	2	1	3
2023-01-10T17:21:50.381+03:00	2023-01-16T20:47:09.164+03:00	3	male	1	a	b	a	b	b	a	b	b	b	a	c					b_1	a	SARS covid 19			no	no	a	b			2	Not documented	8.5	125	1.13	146.04	Not documented	c	Not documented	Not documented	Not documented	663	132.80000000000	28.94	2023-01-16T17:47:13	2	2	1	1
2023-01-11T10:34:00.658+03:00	2023-01-16T20:47:13.344+03:00	4	female	1	c	b	a	b	b	a	a	b	b	c	a	HTN			1	b_1	a	Pjp pneumonia Covid 19			no	no	a	a	b	Positive	41	Not documented	7.5	114	6.74	29.7	Not documented	a	Not documented	Not documented	Not documented	172	29	2.5	2023-01-16T17:47:15	3	1	1	3
2023-01-11T11:06:59.247+03:00	2023-01-16T20:47:16.900+03:00	2	female	1	c	c	a	b	b	a	b	a	c	c	c					b	a	Aspiration pneumonia			no	no	a	c			18	Not documented	14.8	200	0.78	Not documented	Not documented	b	Not documented	Not documented	Not documented	16	11	45.1	2023-01-16T17:47:19	1	1	1	3
2023-01-11T11:17:04.376+03:00	2023-01-16T20:47:20.392+03:00	5	male	3	a	b	a	b	b	a	b	b	b	c	c					b_1	a	Covid 19			no	no	a	c			57	Not detected	4.6	145	3.38	23.1	Not documented	b	Not documented	Not documented	Not documented	Not documented	20	Not documented	2023-01-16T17:47:23	4	2	1	1
2023-01-11T13:27:00.575+03:00	2023-01-16T20:47:24.386+03:00	2	female	1	b	b	a	b	b	b	b	b	c	c	c					a	b				no	no	a	c			32	Not documented	15.3	209	.79	Not documented	Not documented	b	Not documented	Not documented	Not documented	Not documented	Not documented	Not documented	2023-01-16T17:47:29	1	1	1	2
2023-01-11T17:51:28.974+03:00	2023-01-16T20:47:28.177+03:00	5	female	3	a	b	a	b	b	a	a	b	a	c	c					b	a	TB			no	yes	a	c			113	Not documented	12.7	170	1.01	Not documented	Not documented	c	Not documented	Not documented	Not documented	Not documented	Not documented	Not documented	2023-01-16T17:47:30	4	1	1	1
2023-01-11T18:01:11.156+03:00	2023-01-16T20:47:31.941+03:00	4	male	2	b	b	a	b	b	a	a	b	a	b	b					b_1	a	TB Aspiration pneumonia			no	yes	a	b			154	Not documented	9.5	70	6.60	7.4	Not documented	b	Not documented	Not documented	Not documented	25	19	3.7	2023-01-16T17:47:34	3	2	1	2
2023-01-12T11:08:29.224+03:00	2023-01-16T20:47:35.662+03:00	5	male	1	c	c	c	b	b	a	a	a	b	b	b					b	b				no	no	a	c			44	Not documented	14.2	146	1.12	Not documented	Not documented	b	Not documented	Not documented	Not documented	Not documented	Not documented	Not documented	2023-01-16T17:47:38	4	2	1	3
2023-01-12T11:13:49.373+03:00	2023-01-16T20:47:39.825+03:00	5	female	1	c	a	a	b	b	b	b	b	a	c	c					b_1	a	TB			no	yes	a	c			67	Not documented	9	67	1.24	Not documented	Not documented	b	Not documented	Not documented	Not documented	Not documented	Not documented	Not documented	2023-01-16T17:47:42	4	1	1	3
2023-01-12T11:39:30.455+03:00	2023-01-16T20:47:44.029+03:00	2	female	3	a	b	a	b	b	a	b	b	b	b	b					b	b				no	no	a	c			89	Not documented	5.1	225	9.09	Not documented	Not documented	b	Not documented	Not documented	Not documented	Not documented	10	2.9	2023-01-16T17:47:45	1	1	1	1
2023-01-12T11:56:01.567+03:00	2023-01-16T20:47:47.934+03:00	4	male	1	a	b	a	c	a	a	b	b	a	b	b					b	a	TB			no	yes	a	c			120	Not documented	6.3	567	1.24	Not documented	Not documented	b	Not documented	Not documented	Not documented	Not documented	Not documented	Not documented	2023-01-16T17:47:50	3	2	1	1
2023-01-12T13:38:24.363+03:00	2023-01-16T20:47:52.116+03:00	6	female	1	a	c	a	b	a	a	a	b	b	b	b					b	b				no	no	a	c			109	Not documented	13.8	246	2.94	26.6	Not documented	b	Not documented	Not documented	Not documented	Not documented	Not documented	Not documented	2023-01-16T17:47:58	5	1	1	1
2023-01-12T15:12:10.613+03:00	2023-01-16T20:47:56.102+03:00	4	male	1	c	b	a	b	b	a	b	b	b	b	b					b	b				no	no	a	c			1	Not documented	8.9	111	1.09	4.9000000000000004	Not documented	b	Not documented	Not documented	Not documented	Not documented	Not documented	Not documented	2023-01-16T17:48:02	3	2	1	3
2023-01-12T15:23:07.869+03:00	2023-01-16T20:47:59.824+03:00	2	female	1	c	b	a	b	b	a	b	b	b	b	b					b	b				no	no	a	a	b	Positive	22	Not documented	11.6	223	1.04	Not documented	Not documented	b	Not documented	Not documented	Not documented	Not documented	Not documented	Not documented	2023-01-16T17:48:03	1	1	1	3
2023-01-12T16:06:04.501+03:00	2023-01-16T20:48:03.871+03:00	3	male	1	b	a	b	c	b	a	b	b	a	b	b					b	a	PTB			no	yes	a	a	a	Positive	2	Not documented	9.1	219	1.14	Not documented	Not documented	b	Not documented	Not documented	Not documented	Not documented	Not documented	Not documented	2023-01-16T17:48:05	2	2	1	2
2023-01-12T16:24:08.413+03:00	2023-01-16T20:48:07.733+03:00	3	female	14	a	b	a	c	b	a	a	b	b	b	b					b	b				no	no	a	b			4	Not documented	11.9	78	1.17	Not documented	Not documented	b	37	Not documented	Not documented	Not documented	Not documented	Not documented	2023-01-16T17:48:10	2	1	2	1
2023-01-12T16:34:27.461+03:00	2023-01-16T20:48:11.811+03:00	1	male	5	a	b	a	b	a	a	b	b	b	b	b					b	b				no	no	a	a	a	Positive	211	Not documented	12.9	115	1.19	Not documented	Not documented	b	Not documented	Not documented	Not documented	Not documented	Not documented	Not documented	2023-01-16T17:48:27	1	2	1	1
2023-01-12T17:54:49.148+03:00	2023-01-16T20:48:15.447+03:00	2	female	15	b	a	a	c	b	a	b	b	b	b	b					b	b				no	no	a	a	a	Positive	124	Not documented	5.2	200	1.18	Not documented	Not documented	b	Not documented	Not documented	Not documented	Not documented	Not documented	Not documented	2023-01-16T17:48:31	1	1	3	2
2023-01-12T18:00:21.552+03:00	2023-01-16T20:48:19.185+03:00	2	female	9	a	b	b	b	b	a	b	b	b	b	b					b	b				no	no	a	a	b	Positive	8	Not documented	8.5	78	1.07	Not documented	Not documented	b	Not documented	Not documented	Not documented	Not documented	Not documented	Not documented	2023-01-16T17:48:31	1	1	2	1
2023-01-13T10:12:59.354+03:00	2023-01-16T20:48:22.914+03:00	3	male	3	a	b	a	a	b	a	b	b	b	b	b					b	b				no	no	a	a	a	Positive	13	Not documented	12.3	115	0.89	Not documented	Not documented	b	Not documented	Not documented	Not documented	Not documented	Not documented	Not documented	2023-01-16T17:48:32	2	2	1	1
2023-01-13T10:54:21.035+03:00	2023-01-16T20:48:28.461+03:00	6	male	5	b	b	c	b	b	a	b	b	b	b	b					b	b				no	no	a	a	d	No	64	Not documented	5.6	78	0.74	Not documented	Not documented	b	Not documented	Not documented	Not documented	Not documented	Not documented	Not documented	2023-01-16T17:48:33	5	2	1	2
2023-01-13T11:12:30.625+03:00	2023-01-16T20:48:33.825+03:00	2	female	5	b	b	a	b	b	a	a	b	b	b	b					b	b				no	no	a	a	b	Positive	126	Not documented	7.4	115	6.78	Not documented	Not documented	b	Not documented	Not documented	Not documented	Not documented	Not documented	Not documented	2023-01-16T17:48:35	1	1	1	2
2023-01-13T11:24:38.109+03:00	2023-01-16T20:48:37.456+03:00	2	female	14	a	b	a	b	b	a	a	b	b	b	b					b	b				no	no	a	a	b	Positive	76	Not documented	13	200	1.08	Not documented	Not documented	b	Not documented	Not documented	Not documented	Not documented	Not documented	Not documented	2023-01-16T17:48:51	1	1	2	1
2023-01-13T11:36:41.916+03:00	2023-01-16T20:48:41.209+03:00	4	male	14	c	b	a	b	b	a	b	a	b	b	b					b	b				no	no	a	a	b	Positive	32	Not documented	9.9	78	6.23	3.88	Not documented	b	Not documented	Not documented	Not documented	Not documented	Not documented	Not documented	2023-01-16T17:48:53	3	2	2	3
2023-01-13T12:21:13.787+03:00	2023-01-16T20:48:47.502+03:00	3	female	7	a	b	a	b	b	a	a	b	b	b	b					b	b				no	no	a	a	d	Not applicable	1	Not documented	12.4	115	0.74	14	Not documented	b	Not documented	Not documented	84.9	16	13	Not documented	2023-01-16T17:48:54	2	1	2	1
2023-01-13T12:28:16.846+03:00	2023-01-16T20:48:51.856+03:00	3	male	3	c	b	a	b	b	a	a	a	b	b	b					b	b				no	no	a	a	b	Positive	2	Not documented	13.1	15.2	1.1000000000000	Not documented	Not documented	b	Not documented	Not documented	Not	Not documented	Not documented	Not documented	2023-01-16T17:48:54	2	2	1	3
2023-01-13T12:48:26.102+03:00	2023-01-16T20:48:56.002+03:00	3	male	15	b	b	a	c	b	a	b	b	b	b	b					b	b				no	no	a	a	b	Positive	198	Not documented	11.4	230	1.14	Not documented	Not documented	b	1	Not documented	Q26.1	Not documented	Not documented	Not documented	2023-01-16T17:49:07	2	2	3	2
2023-01-13T12:54:36.635+03:00	2023-01-16T20:49:00.867+03:00	5	male	10	c	a	b	b	a	a	b	b	b	b	b					b	b				no	no	a	b			134	Not documented	12.6	219	6.74	3.3	Not documented	b	Not documented	Not documented	Not documented	Not documented	Not documented	Not documented	2023-01-16T17:49:25	4	2	2	3
2023-01-13T13:18:18.909+03:00	2023-01-16T20:49:04.785+03:00	4	male	12	c	b	a	b	b	a	b	b	b	b	b					b	b				no	no	a	a	b	Positive	56	Not documented	11.5	78	1.53	9.9	Not documented	b	210	57	2.9	Not documented	Not documented	Not documented	2023-01-16T17:49:25	3	2	2	3
2023-01-13T13:50:16.253+03:00	2023-01-16T20:49:08.796+03:00	3	male	16	c	b	b	b	a	a	a	b	b	b	b					b	b				no	no	a	a	b	Positive	4	Not documented	7.7	115	1.10	Not documented	Not documented	b	Not documented	Not documented	Not documented	Not documented	Not documented	Not documented	2023-01-16T17:49:26	2	2	3	3
2023-01-13T14:02:21.506+03:00	2023-01-16T20:49:12.941+03:00	4	male	7	c	b	a	c	b	a	b	b	a	b	b					b	a	TB			no	yes	a	b			69	Not documented	6.7	78	1.6	Not documented	Not documented	b	Not documented	Not documented	24.7	Not documented	Not documented	Not documented	2023-01-16T17:49:29	3	2	2	3
2023-01-13T17:11:56.889+03:00	2023-01-16T20:49:17.499+03:00	4	male	1	a	a	a	b	a	a	a	b	b	b	b					b	b				no	no	a	a	b	Positive	104	Not documented	8.9	115	7.54	Not documented	Not documented	b	Not documented	Not documented	Not documented	Not documented	Not documented	Not documented	2023-01-16T17:49:29	3	2	1	1
2023-01-13T17:23:36.482+03:00	2023-01-16T20:49:22.312+03:00	3	male	4	b	b	a	b	a	a	a	a	b	b	b					b	b				no	no	a	a	b	Positive	85	Not documented	12.2	118	8.1	1.26	Not documented	b	Not documented	Not documented	Not documented	43.8	81.8	42	2023-01-16T17:49:30	2	2	1	2
2023-01-13T17:48:01.313+03:00	2023-01-16T20:49:26.498+03:00	2	male	7	c	b	a	a	b	a	a	b	b	b	b					b	b				no	no	a	a	b	Positive	40	Not documented	4.5	78	1.74	Not documented	Not documented	b	340	Not documented	Not documented	Not documented	Not documented	Not documented	2023-01-16T17:49:31	1	2	2	3
2023-01-16T13:01:00.204+03:00	2023-01-16T20:49:30.578+03:00	4	female	6	b	b	c	b	b	a	a	b	b	b	b					b	b				no	no	a	a	a	Positive	35	Not documented	10.2	115	1.27	Not documented	Not documented	b	Not documented	Not documented	Not documented	Not documented	Not documented	Not documented	2023-01-16T17:49:32	3	1	1	2
2023-01-16T13:12:41.530+03:00	2023-01-16T20:49:34.897+03:00	3	female	12	c	b	a	b	b	a	a	b	b	b	b					b	b				no	no	a	a	a	Positive	21	Not documented	6	132	1.12	6.82	Not documented	b	Not documented	Not documented	Not documented	31	16.5	18.600000000000	2023-01-16T17:49:36	2	1	2	3
2023-01-16T13:24:23.641+03:00	2023-01-16T20:49:39.632+03:00	3	female	21	a	b	b	b	b	a	a	b	b	b	b					b	b				no	no	a	a	a	Positive	116	Not documented	3	78	1.63	Not documented	Not documented	b	Not documented	Not documented	Not documented	56.1	1316.3	Not documented	2023-01-16T17:49:41	2	1	3	1
2023-01-16T14:13:03.532+03:00	2023-01-16T20:49:43.531+03:00	4	male	11	c	b	a	b	b	a	a	b	b	b	b					b	b				no	no	a	c			128	Not documented	8.9	115	1.08	7.2	Not documented	b	Not documented	Not documented	Not documented	Not documented	Not documented	Not documented	2023-01-16T17:49:46	3	2	2	3
2023-01-16T14:22:18.574+03:00	2023-01-16T20:49:48.098+03:00	3	female	2	c	b	b	b	a	a	a	b	b	b	b					b	b				no	no	a	a	b	Positive	95	Not documented	5.6	200	0.74	Not documented	Not documented	b	Not documented	Not documented	Not documented	Not documented	Not documented	Not documented	2023-01-16T17:49:49	2	1	1	3
2023-01-16T14:32:08.528+03:00	2023-01-16T20:49:52.010+03:00	3	female	6	c	b	a	c	b	a	b	b	b	b	b					b	b				no	no	a	a	b	Positive	32	Not documented	12.6	454	1.03	Not documented	Not documented	b	Not documented	Not documented	Not documented	Not documented	Not documented	Not documented	2023-01-16T17:49:54	2	1	1	3
2023-01-16T14:43:06.851+03:00	2023-01-16T20:49:56.279+03:00	3	male	7	c	b	a	b	b	a	a	b	b	b	b					b	b				no	no	a	a	b	Positive	54	Not documented	15.4	395	1.06	5.8	Not documented	b	Not documented	Not documented	29.8	46.9	12.8	36.200000000000	2023-01-16T17:49:59	2	2	2	3
2023-01-16T15:29:38.904+03:00	2023-01-16T20:50:00.167+03:00	3	male	8	a	b	a	b	b	a	a	b	b	b	b					b	b				no	no	a	a	b	Positive	123	Not documented	11.1	479	1.7	78.900000000000006	Not documented	b	Not documented	Not documented	Not documented	29.9	23.7	40.5	2023-01-16T17:50:02	2	2	2	1
2023-01-16T16:02:17.709+03:00	2023-01-16T20:50:05.273+03:00	5	male	8	c	b	a	b	b	a	a	b	b	b	b					a	b				no	no	a	a	b	Positive	34	Not documented	8.9	172	3.05	2.2000000000000002	Not documented	b	Not documented	Not documented	Not documented	25	14	29	2023-01-16T17:50:07	4	2	2	3
2023-01-16T16:06:57.152+03:00	2023-01-16T20:50:09.279+03:00	3	male	18	a	b	a	b	a	a	b	b	a	b	b					b	a	TB			no	yes	a	a	d	Nothing	1	Not documented	10.9	316	0.8	4	Not documented	b	Not documented	Not documented	30	137	86	19	2023-01-16T17:50:11	2	2	3	1
2023-01-16T16:12:59.146+03:00	2023-01-16T20:50:14.536+03:00	2	female	10	c	b	a	a	b	a	a	b	b	b	b					b	b				no	no	a	a	d	Kerning's positive Stiff neck positive	36	Not documented	11.6	88	0.98	18	Not documented	b	Not documented	Not documented	69	80	85	18.5	2023-01-16T17:50:16	1	1	2	3
2023-01-16T16:25:27.541+03:00	2023-01-16T20:50:18.795+03:00	3	male	5	a	b	a	a	b	a	b	b	b	b	b					b	b				no	no	a	b			1	Not documented	12.7	164	2.34	Not documented	Not documented	b	Not documented	Not documented	20	Not documented	Not documented	Not documented	2023-01-16T17:50:20	2	2	1	1
2023-01-16T16:32:41.618+03:00	2023-01-16T20:50:23.742+03:00	2	female	10	a	b	a	b	b	a	a	b	b	b	b					b	b				no	no	a	b			134	Not documented	9.9	120	2.2	10.9	Not documented	b	Not documented	Not documented	40	Not documented	Not documented	Not documented	2023-01-16T17:50:26	1	1	2	1
2023-01-16T16:57:27.514+03:00	2023-01-16T20:50:27.573+03:00	2	female	3	c	b	a	b	a	a	a	b	b	b	b					b	b				no	no	b	a	b	Positive	87	Not documented	3.4	132	1.15	Not documented	Not documented	b	Not documented	Not documented	Not documented	Not documented	Not documented	Not documented	2023-01-16T17:50:29	1	1	1	3
2023-01-16T17:07:33.663+03:00	2023-01-16T20:50:31.300+03:00	2	male	5	a	b	b	b	b	a	a	b	b	b	b					b	b				no	no	a	a	b	Positive	58	441720	14.5	107	0.9	3.7	Not documented	b	Not documented	Not documented	Not documented	Not documented	Not documented	Not documented	2023-01-16T17:50:33	1	2	1	1
2023-01-16T17:39:11.655+03:00	2023-01-16T20:50:35.384+03:00	2	male	1	a	b	a	c	b	a	a	b	b	b	b					b	b				no	no	a	b			126	Not documented	7.5	167	5.92	Not documented	Not documented	b	Not documented	Not documented	Not documented	Not documented	Not documented	Not documented	2023-01-16T17:50:39	1	2	1	1
2023-01-16T17:46:45.025+03:00	2023-01-16T20:50:40.586+03:00	2	female	10	c	b	b	a	b	a	a	b	a	b	b					b	a	TB			no	yes	a	a	b	Positive	20	Not documented	3.7	66	1.34	Not documented	Not documented	b	Not documented	Not documented	Not documented	Not documented	Not documented	Not documented	2023-01-16T17:50:42	1	1	2	3
2023-01-17T09:19:01.851+03:00	2023-01-17T09:23:03.961+03:00	3	male	4	a	b	a	a	b	a	b	b	b	b	c					b_1	b				no	no	a	b			5	Not documented	13.9	234	1.18	Not documented	Not documented	b	Not documented	Not documented	42	Not documented	Not documented	Not documented	2023-01-17T06:23:25	2	2	1	1
2023-01-17T09:31:18.916+03:00	2023-01-17T09:42:20.752+03:00	4	male	9	c	b	a	b	a	a	b	a	b	b	c					b_1	b				no	no	a	a	b	Positive	8	Not documented	10.3	91	0.70	4.57	Not documented	b	Not documented	Not documented	32	57.9	57.2	28.5	2023-01-17T06:42:24	3	2	2	3
2023-01-17T09:48:50.719+03:00	2023-01-17T09:51:54.015+03:00	3	male	4	a	b	a	b	b	a	a	a	b	b	b					b	b				no	no	a	b			103	Not documented	12.7	212	1.16	Not documented	Not documented	b	Not documented	Not documented	Not documented	Not documented	Not documented	Not documented	2023-01-17T06:52:14	2	2	1	1
2023-01-17T09:52:20.831+03:00	2023-01-17T09:57:25.715+03:00	4	male	15	b	b	a	b	b	a	a	b	b	c	c					b_1	b				no	no	a	a	a	Positive	3	Not documented	13.6	88	5.6	2.4	Not documented	a	Not documented	Not documented	Not documented	Not documented	Not documented	Not documented	2023-01-17T06:57:29	3	2	3	2
2023-01-17T10:01:40.789+03:00	2023-01-17T10:04:38.947+03:00	4	male	10	c	b	a	b	b	a	a	b	b	b	b					b	b				no	no	a	a	a	Positive	27	Not documented	10.5	181	1.25	Not documented	Not documented	b	Not documented	Not documented	Not documented	Not documented	Not documented	Not documented	2023-01-17T07:04:57	3	2	2	3
2023-01-17T10:30:46.658+03:00	2023-01-17T10:32:56.555+03:00	3	male	2	c	b	a	b	b	a	a	b	b	b	b					b	b				no	no	a	c			34	Not documented	14.3	178	1.05	Not documented	Not documented	b	Not documented	Not documented	97	Not documented	Not documented	Not documented	2023-01-17T07:33:03	2	2	1	3
2023-01-17T11:12:40.381+03:00	2023-01-17T11:19:51.706+03:00	3	male	13	c	c	a	b	a	a	b	b	a	b	b					b	a	TB			no	yes	a	b			103	Not documented	11.8	218	0.90	16.899999999999999	Not documented	b	Not documented	Not documented	Not documented	Not documented	Not documented	34.4	2023-01-17T08:19:56	2	2	2	3
2023-01-17T11:29:48.050+03:00	2023-01-17T11:31:46.011+03:00	3	male	6	a	b	a	c	b	a	a	b	b	b	b					b	b				no	no	a	c			43	Not documented	16.2	316	1.15	Not documented	Not documented	b	Not documented	Not documented	Not documented	Not documented	Not documented	Not documented	2023-01-17T08:31:58	2	2	1	1
2023-01-17T11:37:54.661+03:00	2023-01-17T11:40:34.708+03:00	2	female	14	c	b	a	c	b	a	b	b	b	b	b					b	b				no	no	a	b			56	Not documented	7.4	88	1.81	Not documented	Not documented	b	Not documented	Not documented	Not documented	Not documented	Not documented	Not documented	2023-01-17T08:40:38	1	1	2	3
2023-01-17T11:42:35.276+03:00	2023-01-17T11:45:04.818+03:00	3	male	2	c	a	b	b	a	a	a	b	b	b	b					b	b				no	no	a	b			119	<20	6.8	164	1.12	Not documented	Not documented	b	Not documented	Not documented	Not documented	Not documented	Not documented	Not documented	2023-01-17T08:45:08	2	2	1	3
2023-01-17T11:59:20.116+03:00	2023-01-17T12:03:42.676+03:00	5	male	15	c	b	a	b	a	a	b	b	b	b	b					b	b				no	no	a	b			234	Not documented	11.7	347	1.12	2.2999999999999998	Not documented	b	Not documented	Not documented	Not documented	57.6	24	23.6	2023-01-17T09:03:49	4	2	3	3
2023-01-17T12:12:50.534+03:00	2023-01-17T12:18:43.372+03:00	3	male	20	a	a	a	b	a	a	b	b	b	b	b					b	b				no	no	a	b			12	Not documented	5.7	172	1.31	4.7	Not documented	b	Not documented	Not documented	Not documented	136	69.8	44	2023-01-17T09:20:02	2	2	3	1
2023-01-17T12:19:57.914+03:00	2023-01-17T12:22:53.176+03:00	2	female	7	c	b	a	b	b	a	a	b	b	b	b					b	b				no	no	a	a	d	Kerning's positive Stiff neck positive	5	Not documented	3.8	159	0.67	Not documented	Not documented	b	Not documented	Not documented	Not documented	25.4	23.5	25.4	2023-01-17T09:22:59	4	1	2	3
2023-01-16T15:21:34.358+03:00	2023-01-16T15:56:16.622+03:00	3	female	4	a	a	c	a	b	a	b	b	a	c	c					b_1	c				no	no	a	b			78	Not documented	2.7	360	0.8	19.420000000000002	Not documented	c	Not documented	Not documented	8.6999999999999	Not documented	Not documented	4.3	2023-01-17T09:39:38	5	1	1	1
2023-01-17T12:30:28.874+03:00	2023-01-17T12:45:28.148+03:00	3	female	18	c	b	c	b	b	a	a	b	b	b	b					b	b				no	no	a	a	a	Positive	12	Not documented	3.4	316	1.23	Not documented	Not documented	b	Not documented	Not documented	Not documented	Not documented	Not documented	Not documented	2023-01-17T09:46:02	4	1	3	3
2023-01-17T12:48:49.297+03:00	2023-01-17T12:51:36.140+03:00	3	male	6	c	b	a	b	b	a	a	b	b	b	b					b	b				no	no	a	b			34	Not documented	5.3	88	1.21	Not documented	Not documented	b	Not documented	Not documented	Not documented	Not documented	Not documented	Not documented	2023-01-17T09:51:43	2	2	1	3
2023-01-17T13:47:21.678+03:00	2023-01-17T13:51:18.425+03:00	3	male	21	b	b	c	b	b	a	a	b	b	b	b					b	b				no	no	a	b			26	Not documented	4.5	164	1.12	Not documented	Not documented	b	Not documented	Not documented	Not documented	Not documented	Not documented	Not documented	2023-01-17T10:51:35	2	2	3	2
2023-01-16T16:08:15.318+03:00	2023-01-16T16:17:41.573+03:00	3	female	7	c	a	a	a	a	a	a	b	c	c	c					b_1	a	Broncho pneumonia, Fevers			no	yes	a	c			190	Not documented	8.9	175	0.72	Not documented	Not documented	c	Not documented	Not documented	Not documented	Not documented	18	Not documented	2023-01-17T11:37:26	5	1	2	3
2023-01-16T16:24:36.703+03:00	2023-01-16T16:30:08.074+03:00	3	female	18	c	a	c	a	b	a	a	b	c	c	c					b_1	c				no	no	a	a	a	Not documented	22	Not documented	11.8	165	1.13	Not documented	Not documented	c	Not documented	Not documented	Not documented	Not documented	Not documented	Not documented	2023-01-17T11:37:28	2	1	3	3
2023-01-16T17:00:26.034+03:00	2023-01-16T17:05:12.733+03:00	2	female	7	c	a	c	a	b	a	a	b	c	c	c					b_1	c				no	no	a	a	d	Not documented	18	Not documented	10	316	1.22	Not documented	Not documented	c	Not documented	Not documented	40	Not documented	Not documented	Not documented	2023-01-17T11:37:29	4	1	2	3
2023-01-16T18:05:21.114+03:00	2023-01-16T18:10:42.452+03:00	3	female	2	b	a	b	a	b	b	b	b	c	c	c					b_1	c				no	no	a	a	a	Not documented	56	Not documented	10.3	88	0.75	Not documented	Not documented	c	Not documented	Not documented	Not documented	Not documented	Not documented	Not documented	2023-01-17T11:37:31	2	1	1	2
2023-01-16T18:16:45.690+03:00	2023-01-16T18:21:31.773+03:00	2	female	17	c	c	b	a	b	a	a	a	c	c	c					b_1	c				no	no	a	a	d	Not documented	34	Not documented	6.2	164	6.78	Not documented	Not documented	c	Not documented	Not documented	Not documented	Not documented	Not documented	Not documented	2023-01-17T11:37:31	4	1	3	3
2023-01-16T18:22:23.042+03:00	2023-01-16T18:24:32.264+03:00	5	female	3	a	c	a	b	b	a	a	b	c	c	c					b_1	c				no	no	a	a	d	Not documented	48	Not documented	8.7	178	0.97	Not documented	Not documented	c	Not documented	Not documented	Not documented	Not documented	Not documented	Not documented	2023-01-17T11:37:32	4	1	1	1
2023-01-16T18:29:46.943+03:00	2023-01-16T18:36:18.428+03:00	3	male	11	b	a	b	b	b	a	a	a	c	c	c					b_1	a	Malaria			no	no	a	a	d	Not documented	96	Not documented	9.4	316	0.93	Not documented	Not documented	c	Not documented	Not documented	Not documented	Not documented	Not documented	Not documented	2023-01-17T11:37:32	2	2	2	2
2023-01-16T18:36:41.282+03:00	2023-01-16T18:40:20.193+03:00	3	male	10	b	a	a	a	b	a	a	a	c	c	c					b_1	c				no	no	a	a	d	Not documented	108	Not documented	11.9	88	.76	Not documented	Not documented	c	Not documented	Not documented	Not documented	Not documented	Not documented	Not documented	2023-01-17T11:37:33	2	2	2	2
2023-01-16T18:41:11.193+03:00	2023-01-16T18:45:02.866+03:00	3	male	8	b	a	a	a	b	a	b	b	c	c	c					b_1	c				no	no	a	a	d	Not documented	28	Not documented	12	164	1.04	Not documented	Not documented	c	Not documented	Not documented	Not documented	Not documented	Not documented	Not documented	2023-01-17T11:37:34	5	2	2	2
2023-01-16T18:46:06.533+03:00	2023-01-16T18:50:42.810+03:00	3	male	2	a	c	a	a	b	a	b	b	c	c	c					b_1	c				no	no	a	a	d	Not documented	39	Not documented	7.8	563	1.06	Not documented	Not documented	c	Not documented	Not documented	Not documented	Not documented	Not documented	Not documented	2023-01-17T11:37:34	5	2	1	1
2023-01-16T18:50:58.728+03:00	2023-01-16T18:54:32.304+03:00	3	male	5	b	c	b	a	a	a	a	b	a	c	c					b_1	c				no	no	a	a	d	Not documented	56	Not documented	8.3	111	1.84	Not documented	Not documented	c	Not documented	Not documented	Not documented	Not documented	Not documented	Not documented	2023-01-17T11:37:35	5	2	1	2
2023-01-17T09:55:12.070+03:00	2023-01-17T11:06:37.100+03:00	4	female	17	c	a	c	a	b	a	a	b	c	c	c					b_1	c				no	no	a	a	d	Not documented	67	Not documented	5.4	75	5.3	41.7	Not documented	c	Not documented	Not documented	Not documented	18.7	9.6999999999999	Not documented	2023-01-17T11:37:35	3	1	3	3
2023-01-17T11:09:28.875+03:00	2023-01-17T11:17:41.521+03:00	3	female	7	a	a	a	a	b	a	a	a	c	c	c					b_1	a	DVT			no	no	a	a	d	Not documented	99	Not documented	7.9	156	1.08	0.45	Not documented	c	Not documented	Not documented	68.5	48	27	29.5	2023-01-17T11:37:37	2	1	2	1
2023-01-17T11:21:24.573+03:00	2023-01-17T11:31:41.396+03:00	5	male	39	a	a	b	a	b	a	a	b	c	b	a	Not documented				b_1	c				no	no	a	a	d	Not documented	15	Not documented	11.3	108	1.10	Not documented	Not documented	c	Not documented	Not documented	61	Not documented	Not documented	Not documented	2023-01-17T11:37:37	4	2	3	1
2023-01-17T12:28:42.314+03:00	2023-01-17T12:34:37.901+03:00	3	female	15	a	a	a	a	a	a	b	b	c	c	c					b_1	c				no	no	a	a	d	Not documented	156	Not documented	11.3	133	0.8	30.89	Not documented	c	Not documented	Not documented	Not documented	350	112	3.43	2023-01-17T11:37:38	2	1	3	1
2023-01-17T12:44:22.387+03:00	2023-01-17T12:50:43.213+03:00	3	female	15	c	a	b	a	a	a	a	a	a	c	c					b_1	c				no	no	a	a	d	Not documented	45	Not documented	8.5	321	40	2.5299999999999998	Not documented	c	Not documented	Not documented	Not documented	18.8	8.8000000000000	35.700000000000	2023-01-17T11:37:39	5	1	3	3
2023-01-17T12:51:50.752+03:00	2023-01-17T12:56:41.069+03:00	2	male	17	a	b	b	a	b	b	a	a	a	c	c					b_1	c				no	no	a	a	d	Not documented	34	Not documented	7.4	178	1.12	Not documented	Not documented	c	Not documented	Not documented	Not documented	Not documented	Not documented	Not documented	2023-01-17T11:37:39	1	2	3	1
2023-01-17T13:28:01.821+03:00	2023-01-17T13:38:39.591+03:00	5	male	13	b	c	b	a	b	b	b	b	c	c	c					b_1	c				no	no	a	a	d	Not documented	52	Not documented	7.3	127	1.2	Not documented	Not documented	c	Not documented	Not documented	107.7	Not documented	Not documented	Not documented	2023-01-17T11:37:40	4	2	2	2
2023-01-17T14:26:21.698+03:00	2023-01-17T14:48:41.859+03:00	3	female	14	b	a	b	a	b	a	a	a	c	c	c					b_1	c				no	no	a	a	a	Not documented	12	Not documented	11.3	133	0.8	30.89	Not documented	c	Not documented	Not documented	Not documented	350.4	112.1	3.43	2023-01-17T11:48:46	2	1	2	2
2023-01-17T14:54:54.619+03:00	2023-01-17T14:59:13.222+03:00	5	male	8	b	a	a	a	a	a	a	b	c	c	c					b_1	c				no	no	a	a	d	Not documented	23	Not documented	11.3	108	8.93	Not documented	Not documented	c	Not documented	Not documented	61	Not documented	Not documented	Not documented	2023-01-17T11:59:17	5	2	2	2
2023-01-17T13:54:04.755+03:00	2023-01-17T15:00:19.148+03:00	3	male	21	c	b	a	b	a	a	a	b	b	b	b					b	b				no	no	a	a	a	Positive	32	Not documented	11.6	197	1.32	Not documented	Not documented	b	Not documented	Not documented	Not documented	Not documented	Not documented	Not documented	2023-01-17T12:00:24	2	2	3	3
2023-01-17T15:06:15.916+03:00	2023-01-17T15:09:32.205+03:00	4	male	6	c	b	b	b	b	a	a	b	b	b	b					b	a	TB			no	yes	a	a	b	Positive	34	Not documented	7.4	187	1.21	Not documented	Not documented	b	Not documented	Not documented	Not documented	Not documented	Not documented	Not documented	2023-01-17T12:09:36	3	2	1	3
2023-01-17T15:00:51.339+03:00	2023-01-17T15:13:07.025+03:00	3	female	7	b	a	a	a	b	a	a	b	c	c	c					b_1	c				no	no	a	a	d	Not documented	1	Not documented	12.5	229	0.45	Not documented	Not documented	c	200	Not documented	68.5	48	27	29.5	2023-01-17T12:13:12	2	1	2	2
2023-01-17T15:14:10.053+03:00	2023-01-17T15:23:58.292+03:00	4	female	14	b	a	b	a	b	a	b	b	c	c	c					b_1	c				no	no	a	a	d	Not documented	3	Not documented	2.5	70	0.8	17.350000000000001	Not documented	c	200	Not documented	7	Not documented	Not documented	4.3	2023-01-17T12:24:07	5	1	2	2
2023-01-17T15:24:58.892+03:00	2023-01-17T15:29:52.420+03:00	3	female	21	b	c	b	a	b	a	a	b	c	c	c					b_1	c				no	no	a	a	d	Not documented	6	Not documented	10.9	181	.56	2.5	Not documented	c	Not documented	Not documented	45	18.8	8.8000000000000	35.700000000000	2023-01-17T12:30:01	2	1	3	2
2023-01-17T15:30:53.762+03:00	2023-01-17T15:35:02.517+03:00	2	male	16	b	a	b	a	b	a	a	b	c	c	c					b_1	c				no	no	c	a	d	Not documented	16	Not documented	12.5	199	4.31	28.7	Not documented	c	Not documented	Not documented	Not documented	19	24	3.6	2023-01-17T12:35:06	1	2	3	2
2023-01-17T15:43:51.449+03:00	2023-01-17T15:47:07.908+03:00	5	male	14	b	c	b	a	a	a	a	b	c	c	c					b_1	c				no	no	a	a	d	Not documented	12	Not documented	9.4	87	1.19	Not documented	Not documented	c	Not documented	Not documented	Not documented	Not documented	Not documented	Not documented	2023-01-17T12:47:14	4	2	2	2
2023-01-17T15:58:48.081+03:00	2023-01-17T16:03:02.417+03:00	5	male	37	a	a	b	a	b	a	a	b	a	c	c					b_1	c				no	no	a	a	d	Not documented	17	Not documented	11.3	108	0.94	Not documented	Not documented	c	Not documented	Not documented	61	Not documented	Not documented	Not documented	2023-01-17T13:03:06	4	2	3	1
2023-01-17T16:02:53.554+03:00	2023-01-17T16:08:09.788+03:00	3	male	8	c	b	b	b	b	a	a	b	b	b	b					b	a	TB			no	yes	a	a	a	Positive	18	Not detected	8.9	421	1.14	Not documented	Not documented	b	270	Not documented	Not documented	Not documented	Not documented	Not documented	2023-01-17T13:08:14	2	2	2	3
2023-01-17T16:11:56.247+03:00	2023-01-17T16:17:07.128+03:00	3	male	8	c	a	a	a	a	a	a	b	c	c	c					b_1	c				no	no	a	a	d	Not documented	56	Not documented	7	316	2 .2	9.1300000000000008	Not documented	c	Not documented	Not documented	Not documented	Not documented	Not documented	Not documented	2023-01-17T13:17:11	2	2	2	3
2023-01-17T16:11:33.332+03:00	2023-01-17T16:15:04.305+03:00	4	male	12	c	b	c	b	b	a	a	b	b	b	b					b	b				no	no	a	a	b	Positive	98	324466	7.9	88	1.21	Not documented	Not documented	b	Not documented	Not documented	Not documented	Not documented	Not documented	Not documented	2023-01-17T13:35:34	5	2	2	3
2023-01-17T16:35:35.810+03:00	2023-01-17T16:38:12.246+03:00	4	male	1	a	b	a	b	b	a	a	b	b	b	b					b	b				no	no	a	a	b	Positive	11	Not documented	12.5	164	1.08	Not documented	Not documented	b	Not documented	Not documented	Not documented	Not documented	Not documented	Not documented	2023-01-17T13:38:16	3	2	1	1
2023-01-17T16:34:06.023+03:00	2023-01-17T16:42:02.832+03:00	5	female	7	b	a	b	a	b	b	b	b	c	c	c					b_1	c				no	no	a	a	d	Not documented	8	Not documented	12.9	336	7.90	Not documented	Not documented	c	Not documented	Not documented	Not documented	Not documented	Not documented	Not documented	2023-01-17T13:42:08	4	1	2	2
2023-01-17T16:49:45.056+03:00	2023-01-17T16:52:26.686+03:00	3	female	4	b	a	b	a	b	a	a	a	c	c	c					b_1	c				no	no	a	a	d	Not documented	126	Not documented	11.6	224	1.06	Not documented	Not documented	c	Not documented	Not documented	Not documented	Not documented	Not documented	Not documented	2023-01-17T13:52:34	5	1	1	2
2023-01-17T17:07:17.296+03:00	2023-01-17T17:09:48.419+03:00	2	male	21	a	b	a	b	a	a	b	b	a	b	b					b	a	TB			no	yes	a	b			234	Not documented	8.5	316	11.56	Not documented	Not documented	b	Not documented	Not documented	Not documented	Not documented	Not documented	Not documented	2023-01-17T14:09:53	1	2	3	1
2023-01-17T17:11:15.771+03:00	2023-01-17T17:17:41.481+03:00	3	male	13	c	b	c	b	b	a	b	b	a	b	b					b	a	TB			no	yes	a	a	a	Positive	111	Not known	7.5	88	1.02	Not documented	Not documented	b	130	Not documented	Not documented	Not documented	Not documented	Not documented	2023-01-17T14:17:44	2	2	2	3
2023-01-17T17:23:42.911+03:00	2023-01-17T17:28:19.061+03:00	3	female	10	c	b	b	b	a	a	a	a	b	b	b					b	b				no	no	a	a	d	Kerning's positive Stiff neck positive	32	Not documented	7.5	164	1	Not documented	Not documented	b	Not documented	Not documented	20	79	61	26	2023-01-17T14:28:27	4	1	2	3
2023-01-17T17:19:33.672+03:00	2023-01-17T17:31:34.728+03:00	3	male	4	c	c	b	b	b	a	a	a	c	c	a	Hypertensive emergency		1		b_1	a	Hypertensive emergency			no	no	a	a	d	Not documented	123	Not documented	14.4	166	0.98	Not documented	Not documented	c	5	Not documented	Not documented	Not documented	Not documented	Not documented	2023-01-17T14:31:42	4	2	1	3
2023-01-17T17:29:26.916+03:00	2023-01-17T17:31:54.581+03:00	4	male	2	c	b	a	b	b	a	b	a	a	b	b					b	a	TB			no	yes	a	a	b	Positive	107	Not documented	13.4	316	15.7	Not documented	Not documented	b	Not documented	Not documented	Not documented	Not documented	Not documented	Not documented	2023-01-17T14:31:58	3	2	1	3
2023-01-17T17:32:53.249+03:00	2023-01-17T17:37:10.202+03:00	3	female	9	c	b	a	a	b	a	b	a	a	b	b					b	a	TB			no	yes	a	a	b	Positive	102	Not documented	4.3	88	0.64	2.2000000000000002	Not documented	b	Not documented	Not documented	107	48	38	Not documented	2023-01-17T14:37:14	4	1	2	3
2023-01-17T17:32:01.720+03:00	2023-01-17T17:39:31.114+03:00	2	female	21	a	a	a	a	b	a	a	b	c	c	c					b_1	c				no	no	a	a	a	Not documented	12	Not documented	7.3	164	0.8	27.81	Not documented	c	Not documented	Not documented	8.9	23	20	4.2	2023-01-17T14:39:37	5	1	3	1
2023-01-17T17:41:13.913+03:00	2023-01-17T17:43:42.842+03:00	2	male	8	a	b	b	c	b	a	a	b	b	b	b					b	b				no	no	a	a	b	Positive	32	Not documented	8.9	159	1.12	Not documented	Not documented	b	630	Not documented	Not documented	Not documented	Not documented	Not documented	2023-01-17T14:43:46	4	2	2	1
2023-01-17T17:40:48.200+03:00	2023-01-17T17:44:38.384+03:00	4	female	3	b	a	c	a	b	a	a	b	c	c	c					b_1	c				no	no	a	a	d	Not documented	8	Not documented	10.5	19	0.56	Not documented not documented	Not documented	c	Not documented	Not documented	Not documented	Not documented	Not documented	Not documented	2023-01-17T14:44:42	5	1	1	2
2023-01-17T17:44:46.363+03:00	2023-01-17T17:48:31.901+03:00	4	female	13	c	b	b	c	b	a	a	b	a	b	b					b	a	TB			no	yes	a	b			34	Not documented	9.5	92	1.15	Not documented	Not documented	b	Not documented	Not documented	Not documented	Not documented	Not documented	Not documented	2023-01-17T14:48:37	3	1	2	3
2023-01-17T17:46:14.718+03:00	2023-01-17T17:49:47.960+03:00	3	male	1	b	c	a	a	b	a	a	b	c	c	c					b_1	c				no	no	a	a	d	Not documented	12	Not documented	5.2	298	1.89	Not documented	Not documented	c	Not documented	Not documented	Not documented	Not documented	Not documented	Not documented	2023-01-17T14:49:51	2	2	1	2
2023-01-17T17:50:16.526+03:00	2023-01-17T17:53:04.121+03:00	2	male	3	c	b	b	b	b	a	a	b	b	b	b					b	b				no	no	a	b			43	95869	4.3	211	1.15	Not documented	Not documented	b	230	Not documented	Not documented	Not documented	Not documented	Not documented	2023-01-17T14:53:09	5	2	1	3
2023-01-17T18:01:06.470+03:00	2023-01-17T18:03:30.817+03:00	2	male	2	c	b	a	a	b	a	a	b	b	b	b					b	b				no	no	a	a	b	Positive	23	Not documented	7.1	41	17.84	Not documented	Not documented	b	Not documented	Not documented	Not documented	Not documented	Not documented	Not documented	2023-01-17T15:03:42	4	2	1	3
2023-01-17T18:04:51.157+03:00	2023-01-17T18:07:29.142+03:00	4	male	13	c	b	b	c	b	a	b	b	a	b	b					b	a	TB			no	yes	a	b			28	Not documented	15.1	148	0.87	Not documented	Not documented	c	Not documented	Not documented	Not documented	Not documented	Not documented	Not documented	2023-01-17T15:07:59	5	2	2	3
2023-01-17T18:09:48.487+03:00	2023-01-17T18:13:02.365+03:00	4	male	25	b	b	a	a	b	a	a	b	c	c	c					b_1	c				no	no	a	a	d	Not documented	6	Not documented	12.8	224	0.84	Not documented	Not documented	c	Not documented	Not documented	Not documented	Not documented	Not documented	Not documented	2023-01-17T15:13:08	4	2	3	2
2023-01-17T18:11:06.995+03:00	2023-01-17T18:13:14.294+03:00	6	male	1	a	b	b	b	b	a	a	b	b	b	b					b	b				no	no	a	b			216	Not documented	7.6	316	0.68	Not documented	Not documented	b	Not documented	Not documented	Not documented	Not documented	Not documented	Not documented	2023-01-17T15:13:21	5	2	1	1
2023-01-17T18:14:06.407+03:00	2023-01-17T18:16:55.605+03:00	5	male	11	a	b	b	a	b	a	a	b	b	b	b					b	b				no	no	a	b			12	Not documented	15.7	88	0.78	Not documented	Not documented	b	Not documented	Not documented	Not documented	Not documented	Not documented	Not documented	2023-01-17T15:17:00	4	2	2	1
2023-01-17T18:15:31.974+03:00	2023-01-17T18:19:16.512+03:00	2	male	23	a	b	b	a	b	b	b	b	c	c	c					b_1	c				no	no	a	a	d	Not documented	17	Not documented	12.5	164	0.89	Not documented	Not documented	c	Not documented	Not documented	20	Not documented	Not documented	Not documented	2023-01-17T15:19:24	5	2	3	1
2023-01-17T18:18:07.691+03:00	2023-01-17T18:20:06.985+03:00	4	male	4	a	b	a	b	b	a	a	b	b	b	b					b	b				no	no	a	a	b	Positive	18	Not documented	7.1	166	0.92	Not documented	Not documented	b	Not documented	Not documented	Not documented	Not documented	Not documented	Not documented	2023-01-17T15:20:09	3	2	1	1
2023-01-17T18:21:50.436+03:00	2023-01-17T18:24:22.747+03:00	3	male	4	a	b	a	b	b	a	a	b	b	b	b					b	b				no	no	a	a	b	Positive	56	Not documented	9.8	316	.80	Not documented	Not documented	b	Not documented	Not documented	Not documented	Not documented	Not documented	30.6	2023-01-17T15:24:26	5	2	1	1
2023-01-17T18:26:18.886+03:00	2023-01-17T18:28:55.122+03:00	4	male	9	c	b	b	b	b	a	a	b	b	b	b					b	b				no	no	a	a	b	Positive	98	Not documented	5.5	88	8.94	Not documented	Not documented	b	Not documented	Not documented	Not documented	Not documented	Not documented	Not documented	2023-01-17T15:29:03	3	2	2	3
2023-01-17T18:29:20.836+03:00	2023-01-17T18:31:29.099+03:00	3	female	10	a	b	b	b	b	a	a	b	a	b	b					b	a	TB			no	yes	a	a	b	Positive	11	Not documented	10.9	164	1.12	Not documented	Not documented	b	Not documented	Not documented	Not documented	Not documented	Not documented	Not documented	2023-01-17T15:31:33	2	1	2	1
2023-01-17T18:32:07.371+03:00	2023-01-17T18:34:20.251+03:00	4	male	2	a	b	a	b	b	a	a	b	a	b	b					b	a	TB			no	yes	a	b			225	Not documented	12.7	543	1.09	Not documented	Not documented	b	Not documented	Not documented	Not documented	Not documented	Not documented	Not documented	2023-01-17T15:34:27	3	2	1	1
2023-01-17T18:31:23.802+03:00	2023-01-17T18:36:04.147+03:00	2	male	8	c	b	a	a	b	a	a	b	c	c	c					b_1	c				no	no	a	a	d	Not documented	126	Not documented	9.4	148	1.03	5.32	Not documented	c	Not documented	58.8	Not documented	Not documented	Not documented	29	2023-01-17T15:36:07	5	2	2	3
2023-01-17T18:37:08.516+03:00	2023-01-17T18:40:59.643+03:00	2	female	4	c	b	b	a	b	a	a	a	c	c	c					b_1	c				no	no	a	a	d	Not documented	234	Not documented	11.5	207	1.14	Not documented	Not documented	c	Not documented	Not documented	Not documented	Not documented	Not documented	Not documented	2023-01-17T15:41:05	5	1	1	3
2023-01-17T18:43:53.977+03:00	2023-01-17T18:48:06.964+03:00	6	male	12	b	b	a	a	b	a	a	a	c	c	c					b_1	c				no	no	a	a	d	Not documented	205	Not documented	12.4	159	0.63	Not documented	Not documented	c	Not documented	Not documented	Not documented	Not documented	48	Not documented	2023-01-17T15:48:18	5	2	2	2
2023-01-17T18:49:58.435+03:00	2023-01-17T18:52:12.643+03:00	4	female	14	c	a	a	a	b	a	a	b	a	c	c					b_1	c				no	no	a	a	d	Not documented	32	Not documented	10.8	19	1.12	Not documented	Not documented	c	Not documented	Not documented	Not documented	Not documented	Not documented	Not documented	2023-01-17T15:52:22	3	1	2	3
2023-01-18T14:27:27.929+03:00	2023-01-18T14:32:31.210+03:00	2	female	10	c	b	a	a	a	a	a	a	b	b	b					b	b				no	no	a	a	a	Positive	123	Not documented	8.5	92	11.38	Not documented	Not documented	b	Not documented	Not documented	Not documented	Not documented	Not documented	Not documented	2023-01-18T12:36:37	4	1	2	3
2023-01-18T14:51:18.656+03:00	2023-01-18T14:54:41.062+03:00	4	male	4	c	b	a	c	a	a	a	b	b	b	b					b	b				no	no	a	a	a	Positive	107	Not documented	7.2	298	0.76	Not documented	Not documented	b	Not documented	Not documented	Not documented	Not documented	Not documented	Not documented	2023-01-18T12:36:38	3	2	1	3
2023-01-18T15:18:34.245+03:00	2023-01-18T15:36:32.818+03:00	3	female	2	a	b	b	b	b	a	a	b	b	b	b					b	b				no	no	a	a	b	Positive	102	Not documented	7.6	378	1.11	Not documented	Not documented	b	Not documented	Not documented	Not documented	Not documented	Not documented	Not documented	2023-01-18T12:36:39	2	1	1	1
2023-01-18T15:50:33.527+03:00	2023-01-18T15:53:45.866+03:00	3	male	2	a	c	b	c	b	a	a	b	b	b	b					b	b				no	no	a	a	a	Positive	12	Not documented	8.4	29	0.9	5	Not documented	b	Not documented	Not documented	25.5	70	31	Not documented	2023-01-18T12:53:50	2	2	1	1
2023-01-18T15:54:33.088+03:00	2023-01-18T15:58:41.427+03:00	4	male	1	c	a	b	b	b	a	b	a	b	b	b					b	b				no	no	a	c			114	Not documented	11.5	19	1.05	32	Not documented	a	Not documented	Not documented	30	Not documented	Not documented	Not documented	2023-01-18T12:58:45	3	2	1	3
2023-01-18T16:02:23.796+03:00	2023-01-18T16:05:23.440+03:00	4	male	9	a	b	b	b	a	a	b	b	b	b	b					b	b				no	no	a	a	b	Positive	37	Not documented	2.6	92	17.43	Not documented	Not documented	b	Not documented	Not documented	Not documented	Not documented	Not documented	Not documented	2023-01-18T13:09:50	3	2	2	1
2023-01-18T16:06:47.768+03:00	2023-01-18T16:09:39.717+03:00	4	female	2	a	b	a	b	b	a	a	b	b	b	b					b	b				no	no	a	c			102	Not documented	11.5	298	1.08	Not documented	Not documented	a	Not documented	Not documented	Not documented	Not documented	Not documented	Not documented	2023-01-18T13:09:54	3	1	1	1
2023-01-18T16:10:34.411+03:00	2023-01-18T16:13:56.859+03:00	2	female	5	c	b	b	b	a	a	b	b	b	b	b					b	b				no	no	a	a	a	Positive	209	Not documented	9.9	29	0.4	2	Not documented	a	Not documented	Not documented	20.7	56.1	41	29	2023-01-18T13:14:23	4	1	1	3
2023-01-18T16:25:53.643+03:00	2023-01-18T16:30:09.793+03:00	2	female	12	a	b	a	b	b	a	a	b	b	b	b					b	b				no	no	a	b			114	Not documented	12.5	19	10.43	Not documented	Not documented	b	Not documented	Not documented	Not documented	Not documented	Not documented	Not documented	2023-01-18T13:30:31	4	1	2	1
2023-01-18T16:35:56.839+03:00	2023-01-18T16:39:25.272+03:00	6	male	5	c	b	a	b	b	a	a	b	b	b	b					b	b				no	no	a	a	b	Positive	37	Not documented	5.5	92	1.23	Not documented	Not documented	a	Not documented	Not documented	138	Not documented	Not documented	Not documented	2023-01-18T13:39:31	5	2	1	3
2023-01-18T16:40:26.514+03:00	2023-01-18T16:46:18.188+03:00	3	male	15	c	b	b	b	a	a	b	b	b	b	b					b	b				no	no	a	b			35	Not documented	6.7	205	0.6	3.5	Not documented	b	Not documented	Not documented	41	63	30	18	2023-01-18T13:46:23	2	2	3	3
2023-01-16T14:51:44.191+03:00	2023-01-18T17:25:15.972+03:00	3	male	5	a	a	a	b	a	a	a	b	a	b	b					b	a	CCM,malaria,Toxo,PTB		0	no	yes	a	a	a	.	227	Not documented	8.6	97	1.24	Not documented	Not documented	a	Not documented	Not documented	Not documented	Not documented	Not documented	Not documented	2023-01-18T14:25:18	5	2	1	1
2023-01-16T15:01:48.728+03:00	2023-01-18T17:25:25.440+03:00	2	female	3	c	a	b	b	b	a	a	a	a	b	b					b	a	CCM,severe sepsis			yes	no	a	a	b	.	180	2	7.4	105	.35	7.4	138	a	Not documented	Not documented	Not documented	78	32	2.2999999999999	2023-01-18T14:25:28	4	1	1	3
2023-01-16T15:11:08.466+03:00	2023-01-18T17:25:33.985+03:00	3	male	3	a	a	a	b	a	a	a	b	a	b	b					b	a	CCM,PTB,Anaemia			no	no	a	a	b	.	134	Not documented	10.4	4	1.12	Not documented	Not documented	a	Not documented	Not documented	Not documented	Not documented	Not documented	Not documented	2023-01-18T14:25:36	2	2	1	1
2023-01-16T15:16:43.704+03:00	2023-01-18T17:25:43.296+03:00	4	male	9	b	a	a	b	a	a	a	a	a	b	b					b	a	Malaria meningitis,pneumonia			no	yes	a	b			12	Not documented	5.3	234	1.09	Not documented	Not documented	a	Not documented	Not documented	Not documented	Not documented	Not documented	Not documented	2023-01-18T14:25:46	5	2	2	2
2023-01-16T15:20:49.663+03:00	2023-01-18T17:25:50.802+03:00	6	female	2	c	a	b	b	b	a	b	a	b	b	b					b	a	Oral candidiasis,UTI,CCM,	0		no	no	a	a	b	Not documented	32	Not documented	15.7	134	1.00	2.2000000000000002	Not documented	a	Not documented	Not documented	Not documented	Not documented	Not documented	47.2	2023-01-18T14:25:53	5	1	1	3
2023-01-16T15:28:37.653+03:00	2023-01-18T17:25:58.358+03:00	3	male	23	a	a	a	b	b	a	b	a	b	b	b					b	a	CCM,Toxo,Confusion		0	no	no	a	a	b	.	45	Not documented	6.4	342	1.25	Not documented	Not documented	a	Not documented	Not documented	Not documented	Not documented	Not documented	Not documented	2023-01-18T14:26:00	2	2	3	1
2023-01-16T15:32:47.577+03:00	2023-01-18T17:26:06.215+03:00	5	male	2	b	a	b	b	b	a	b	b	a	b	b					b	a	cCM,B.pneumonia,TB			no	yes	a	a	b	.	12	Not documented	13.3	20.3	1.02	Not documented	Not documented	a	Not documented	Not documented	Not documented	Not documented	Not documented	Not documented	2023-01-18T14:26:08	4	2	1	2
2023-01-16T15:43:40.556+03:00	2023-01-18T17:26:14.689+03:00	4	female	2	a	a	b	b	b	a	b	b	a	a	b					b_1	a	TB,CCM,Liver disease,Toxo		0	no	yes	a	b			8	Not documented	12.5	234	3.33	20	Not documented	a	Not documented	Not documented	Not documented	Not documented	Not documented	Not documented	2023-01-18T14:26:21	5	1	1	1
2023-01-16T15:50:19.237+03:00	2023-01-18T17:26:28.864+03:00	3	male	18	c	a	b	b	a	a	a	b	a	b	b					b	a	CCM,PTB,			no	yes	a	a	a	.	11	5	5.7	234	11.34	Not documented	Not documented	a	Not documented	2.7	40	Not documented	Not documented	Not documented	2023-01-18T14:26:31	2	2	3	3
2023-01-16T15:55:36.778+03:00	2023-01-18T17:26:35.637+03:00	4	male	5	a	a	a	a	b	a	b	b	a	b	b					b	a	TB,CCM,pneumonia			no	yes	a	c			18	Not documented	15.1	19	0.83	Not documented	Not documented	a	110	1.2	Not documented	Not documented	Not documented	Not documented	2023-01-18T14:26:38	3	2	1	1
2023-01-16T16:03:06.769+03:00	2023-01-18T17:26:42.095+03:00	6	female	2	a	a	a	b	b	a	b	a	a	b	b					b	a	CCM,Oral candidiasisPTB	0		no	yes	a	b			22	Not documented	7.9	92	5.26	34.9	Not documented	a	Not documented	Not documented	Not documented	4.4000000000000	28	89	2023-01-18T14:26:44	5	1	1	1
2023-01-16T16:10:55.106+03:00	2023-01-18T17:26:48.368+03:00	4	female	4	a	a	a	a	b	a	b	a	c	c	c					b	b				no	no	a	c			7	Not documented	14.3	298	10.62	37.9	27	a	Not documented	Not documented	Not documented	844	177	130	2023-01-18T14:26:50	3	1	1	1
2023-01-16T16:16:58.880+03:00	2023-01-18T17:26:54.872+03:00	4	female	18	c	a	a	a	b	a	b	b	a	b	b					b	a	CCM,Ptb,UTI			no	yes	a	a	b	.	22	16	11.4	190	3.67	Not documented	Not documented	a	16	7.8	Not documented	Not documented	Not documented	Not documented	2023-01-18T14:26:57	5	1	3	3
2023-01-16T16:25:56.619+03:00	2023-01-18T17:27:01.242+03:00	4	female	11	a	a	b	b	b	a	b	a	a	b	b					b	a	Hypoglycaemia,CCM,DM,PTB			no	yes	a	c			71	Not documented	7.3	19.7	12.76	Not documented	Not documented	a	Not documented	Not documented	Not documented	Not documented	Not documented	Not documented	2023-01-18T14:27:04	3	1	2	1
2023-01-16T16:37:41.304+03:00	2023-01-18T17:27:07.756+03:00	4	female	17	b	a	b	b	b	a	b	a	a	b	b					b	a	PTB,CCM,Oral candidiasis	0		no	yes	a	a	b	.	21	Not documented	5.6	345	1.04	Not documented	Not documented	b	Not documented	Not documented	Not documented	Not documented	Not documented	Not documented	2023-01-18T14:27:10	5	1	3	2
2023-01-16T16:45:36.554+03:00	2023-01-18T17:27:14.084+03:00	6	male	2	b	a	b	b	b	a	a	b	b	a	b					b	a	CCM,liver disease			no	yes	a	b			2	Not documented	12	256	12.02	Not documented	Not documented	b	Not documented	Not documented	Not documented	128	41	22.1	2023-01-18T14:27:16	5	2	1	2
2023-01-16T16:53:06.716+03:00	2023-01-18T17:27:20.286+03:00	5	female	4	a	a	b	b	a	a	b	a	a	b	b					b	a	CCM,TB,			no	yes	a	b			48	Not documented	5.2	163	30.9	1.4	.	a	Not documented	Not documented	Not documented	Not documented	163	Not documented	2023-01-18T14:27:22	4	1	1	1
2023-01-16T17:00:04.926+03:00	2023-01-18T17:27:26.464+03:00	3	female	22	c	a	c	a	b	a	a	b	b	b	b					b	a	Malaria,CCM,vaginal and oral candidiasis	0		no	no	a	a	b	.	72	25	6.5	105	1.23	Not documented	Not documented	b	120	43	120	Not documented	Not documented	Not documented	2023-01-18T14:27:28	5	1	3	3
2023-01-16T17:07:03.988+03:00	2023-01-18T17:27:32.343+03:00	5	female	3	a	a	b	b	a	a	a	a	b	b	b					b	a	CCM			no	no	a	c			45	Not documented	8.6	56	1.07	Not documented	Not documented	b	Not documented	Not documented	Not documented	Not documented	Not documented	Not documented	2023-01-18T14:27:35	4	1	1	1
2023-01-16T17:14:33.844+03:00	2023-01-18T17:27:38.970+03:00	4	female	4	b	a	b	b	b	a	a	b	a	b	b					b	a	CCM,PTB,UTI,			no	yes	a	c			129	Not documented	2.8	178	1.06	Not documented	Not documented	b	Not documented	Not documented	Not documented	Not documented	Not documented	Not documented	2023-01-18T14:27:41	3	1	1	2
2023-01-16T17:18:30.711+03:00	2023-01-18T17:27:45.328+03:00	3	female	2	a	a	b	b	b	a	a	b	a	b	b					b	a	CCM,PTB			no	yes	a	a	b	.	211	Not documented	5.2	207	18.3	Not documented	Not documented	b	Not documented	Not documented	Not documented	Not documented	Not documented	22.2	2023-01-18T14:27:48	2	1	1	1
2023-01-16T17:23:49.069+03:00	2023-01-18T17:27:51.802+03:00	2	male	1	a	a	a	a	b	a	a	b	a	b	b					b	a	CCM,TB,Toxoplasmkaposis sar oma		0	no	yes	a	a	b	.	9	Not documented	7.5	116	1.04	Not documented	Not documented	b	Not documented	Not documented	Not documented	Not documented	Not documented	339	2023-01-18T14:27:54	5	2	1	1
2023-01-16T17:28:55.213+03:00	2023-01-18T17:27:57.541+03:00	4	female	1	a	a	b	b	a	a	a	a	c	c	b					b	a	CCM,oral candidiasis	0		no	no	a	c			110	Not documented	3.6	211	1.05	Not documented	Not documented	b	Not documented	Not documented	Not documented	Not documented	Not documented	Not documented	2023-01-18T14:28:00	3	1	1	1
2023-01-16T17:35:32.654+03:00	2023-01-18T17:28:03.471+03:00	6	male	6	b	a	b	a	b	a	a	b	a	b	b					b	a	PTB,CCm,sepsis			no	yes	a	c			108	Not documented	12.3	110	0.75	1.9	Not documented	b	Not documented	Not documented	Not documented	Not documented	Not documented	39.9	2023-01-18T14:28:06	5	2	1	2
2023-01-16T17:49:59.210+03:00	2023-01-18T17:28:08.954+03:00	2	female	2	c	a	a	a	b	a	a	b	a	b	b					b	a	Sepsis,CCm,AnaemiaPtB			no	yes	a	a	b	.	178	Not documented	12.9	95	1.03	Not documented	Not documented	b	Not documented	Not documented	Not documented	Not documented	Not documented	Not documented	2023-01-18T14:28:11	4	1	1	3
2023-01-16T17:54:03.432+03:00	2023-01-18T17:28:14.616+03:00	3	male	2	a	a	b	b	b	a	a	a	a	b	b					b	a	Vomiting,TB,sepsis			no	yes	a	a	b	.	125	Not documented	15	105	1.12	Not documented	Not documented	b	40	1.5	11	Not documented	Not documented	Not documented	2023-01-18T14:28:17	2	2	1	1
2023-01-16T18:01:06.299+03:00	2023-01-18T17:28:20.282+03:00	3	male	6	b	a	a	a	b	a	a	b	b	b	b					b	a	Sepsis,CCM			no	no	a	c			21	Not documented	11.9	56	1.14	Not documented	Not documented	b	Not documented	Not documented	Not documented	Not documented	41	35.799999999999	2023-01-18T14:28:22	4	2	1	2
2023-01-16T18:05:11.442+03:00	2023-01-18T17:28:26.095+03:00	3	female	23	a	a	b	b	b	a	a	b	a	b	b					b	a	PTB,CCM			no	yes	a	b			43	Not documented	7.4	178	0.95	Not documented	Not documented	b	Not documented	Not documented	Not documented	Not documented	Not documented	Not documented	2023-01-18T14:28:28	4	1	3	1
2023-01-16T18:17:04.925+03:00	2023-01-18T17:28:31.761+03:00	2	male	51	b	a	b	b	a	a	a	b	b	b	b					b	a	CCM,Hypokalemia			no	no	a	a	b	.	23	Not documented	7.4	207	1.05	Not documented	Not documented	a	Not documented	Not documented	Not documented	Not documented	Not documented	Not documented	2023-01-18T14:28:34	1	2	3	2
2023-01-16T18:21:16.062+03:00	2023-01-18T17:28:37.448+03:00	4	male	1	b	a	b	b	b	a	a	b	a	b	b					b	a	CCM,Tbm			no	yes	a	b			8	Not documented	10.5	116	0.98	10.8	Not documented	a	Not documented	Not documented	Not documented	153	57	31.5	2023-01-18T14:28:40	5	2	1	2
2023-01-16T18:26:21.684+03:00	2023-01-18T17:28:43.176+03:00	5	female	8	a	a	b	b	b	a	a	b	b	a	b					b	a	CCM,TB			no	yes	a	a	b	.	59	Not documented	7.6	211	11.96	Not documented	Not documented	b	Not documented	Not documented	Not documented	Not documented	Not documented	Not documented	2023-01-18T14:28:45	4	1	2	1
2023-01-16T18:36:11.103+03:00	2023-01-18T17:28:48.909+03:00	3	female	2	a	a	a	b	b	a	a	a	b	b	b					b	a	CCM,UTI,Gastro enteritis			no	no	a	a	b	.	57	Not documented	9.5	110	0.76	Not documented	Not documented	b	Not documented	Not documented	Not documented	Not documented	Not documented	Not documented	2023-01-18T14:28:51	4	1	1	1
2023-01-16T18:38:45.195+03:00	2023-01-18T17:28:54.490+03:00	5	female	2	c	a	b	b	b	a	a	b	b	b	b					b	a	CCM,Sepsis,			no	no	a	c			21	Not documented	5.1	125	0.56	Not documented	Not documented	b	Not documented	Not documented	Not documented	Not documented	Not documented	Not documented	2023-01-18T14:28:57	4	1	1	3
2023-01-17T10:40:54.355+03:00	2023-01-18T17:28:59.910+03:00	2	female	7	b	a	b	b	b	a	a	b	b	b	b					b	a	Oral candidiasis	0		no	no	a	a	a	.	13	Not documented	5	543	19.33	99	5.6	b	Not documented	Not documented	Not documented	Not documented	Not documented	Not documented	2023-01-18T14:29:02	1	1	2	2
2023-01-17T10:45:21.468+03:00	2023-01-18T17:29:05.898+03:00	2	female	20	a	a	c	c	b	a	a	b	c	b	b					b	a	CCM,Headache Confusion			no	no	a	b			12	Not documented	9.7	317	1.27	Not documented	Not documented	b	20	Not documented	10.5	Not documented	Not documented	Not documented	2023-01-18T14:29:08	4	1	3	1
2023-01-17T11:42:00.868+03:00	2023-01-18T17:29:11.762+03:00	3	male	31	b	a	b	b	b	a	a	b	a	b	b					b	a	CCM,Toxoplasmosis		0	no	no	a	a	b	.	54	Not documented	10.1	186	0.53	Not documented	Not documented	a	Not documented	Not documented	Not documented	Not documented	Not documented	Not documented	2023-01-18T14:29:14	2	2	3	2
2023-01-17T12:01:59.173+03:00	2023-01-18T17:29:17.554+03:00	5	male	2	a	a	b	b	b	a	b	b	b	c	c					b_1	c				no	no	a	b			260	Not documented	9.3	316	14.76	29.2	Not documented	b	Not documented	Not documented	Not documented	Not documented	Not documented	Not documented	2023-01-18T14:29:20	4	2	1	1
2023-01-17T12:08:39.543+03:00	2023-01-18T17:29:23.702+03:00	3	female	4	b	a	b	b	b	a	a	b	a	b	b					b	a	CCM,Tbm			no	yes	a	a	b	Soft neck	47	Not documented	9.7	88	1.34	Not documented	Not documented	b	409	Not documented	Not documented	Not documented	Not documented	Not documented	2023-01-18T14:29:26	2	1	1	2
2023-01-18T11:02:25.237+03:00	2023-01-18T17:29:29.887+03:00	2	female	1	b	a	a	b	a	a	a	b	a	b	b					b	a	PTB,CCM,			no	yes	a	b			12	Not documented	4.5	164	1.18	Not documented	Not documented	b	Not documented	Not documented	Not documented	Not documented	Not documented	Not documented	2023-01-18T14:29:32	1	1	1	2
2023-01-18T11:09:34.692+03:00	2023-01-18T17:29:36.234+03:00	5	female	6	a	a	c	a	b	a	a	b	b	b	b					b	a	CCM,HTN			no	no	a	c			34	Not documented	8.9	315	1.12	Not documented	Not documented	a	Not documented	Not documented	Not documented	Not documented	Not documented	Not documented	2023-01-18T14:29:38	4	1	1	1
2023-01-04T11:12:51.394+03:00	2023-01-19T07:36:14.834+03:00	4	female	4	c	b	c	a	b	a	b	b	b	b	a	Palpitations		1		b	b				no	no	a	a	d	Severe headache, loss of consciousness	200	Not documented	6.1	170	1.08	Not documented	Not documented	a	Not documented	Not documented	Not documented	Not documented	Not documented	Not documented	2023-01-19T07:17:20	3	1	1	3
2023-01-18T16:52:32.564+03:00	2023-01-18T16:58:29.537+03:00	4	male	3	c	b	c	b	b	a	a	b	b	b	b					b	b				no	no	a	b			32	Not only	12.3	316	6.97	91.7	Not documented	b	Not only	Not documented	Not documented	Not documented	Not documented	Not documented	2023-01-19T08:21:54	3	2	1	3
2023-01-18T17:02:18.869+03:00	2023-01-18T17:04:45.266+03:00	3	male	9	c	b	b	b	b	a	a	b	a	b	b					b	a	TB			no	yes	a	c			98	Not documented	11.9	88	0.8	2.2999999999999998	Not documented	b	Not documented	Not documented	Not documented	31	20	22	2023-01-19T08:22:09	5	2	2	3
2023-01-19T11:21:56.239+03:00	2023-01-19T11:24:15.564+03:00	3	female	2	a	b	a	a	b	a	a	a	b	b	b					b	b				no	no	a	a	b	Positive	81	Not documented	10.1	164	12.56	Not documented	Not documented	b	Not documented	Not documented	Not documented	Not documented	Not documented	Not documented	2023-01-19T08:24:20	2	1	1	1
2023-01-19T11:29:52.316+03:00	2023-01-19T11:33:29.736+03:00	3	male	10	c	b	a	c	b	a	a	b	b	b	b					b	b				no	no	a	a	a	Positive	2	Not documented	8.9	55	2.39	26	Not documented	b	Not documented	Not documented	87.7	Not documented	Not documented	Not documented	2023-01-19T08:33:49	2	2	2	3
2023-01-19T11:38:28.309+03:00	2023-01-19T11:42:08.188+03:00	6	female	10	a	b	a	a	b	a	b	b	b	b	b					b	b				no	no	a	b			78	Not documented	10.3	199	1.08	Not documented	Not documented	b	Not documented	Not documented	Not documented	Not documented	Not documented	Not documented	2023-01-19T08:42:11	5	1	2	1
2023-01-19T11:31:56.278+03:00	2023-01-19T11:46:33.758+03:00	3	male	14	c	b	b	a	b	a	a	a	b	b	b					b	a	PJP, CCM, pneumonia			no	yes	a	a	d	Kerning's positive, photophobia, stiff neck, blurred vision, vomiting	12	Not documented	10.2	55	1.05	Not documented	Not documented	a	Not documented	Not documented	Not documented	Not documented	Not documented	Not documented	2023-01-19T08:46:43	2	2	2	3
2023-01-19T11:52:48.676+03:00	2023-01-19T11:55:24.817+03:00	2	male	5	a	b	c	b	b	a	b	b	b	b	b					b	b				no	no	a	c			102	Not documented	10	196	0.64	Not documented	Not documented	b	Not documented	Not documented	Not documented	Not documented	Not documented	Not documented	2023-01-19T08:55:28	4	2	1	1
2023-01-19T11:46:53.576+03:00	2023-01-19T11:58:29.086+03:00	5	male	2	b	b	c	c	b	b	b	b	a	b	b					b	a	TB, CCM, septicaemia			no	yes	a	c			115	Not documented	8.7	15	1.12	Not documented	Not documented	b	Not documented	Not documented	Not documented	Not documented	Not documented	Not documented	2023-01-19T08:58:38	4	2	1	2
2023-01-19T11:56:13.179+03:00	2023-01-19T12:04:23.067+03:00	5	male	6	a	a	a	a	b	a	b	b	b	b	b					a	b				no	no	a	a	b	Positive	43	Not documented	7.5	91	0.82	8	Not documented	b	Not documented	Not documented	Not documented	83	32	16.3	2023-01-19T09:04:27	4	2	1	1
2023-01-19T12:09:23.799+03:00	2023-01-19T12:13:28.504+03:00	3	male	10	c	b	a	a	b	a	a	b	b	b	b					b	b				no	no	a	a	b	Positive	23	Not only	8.6	290	0.56	Not documented	Not documented	b	Not documented	Not documented	Not documented	Not documented	Not documented	Not documented	2023-01-19T09:13:33	2	2	2	3
2023-01-19T12:19:25.500+03:00	2023-01-19T12:23:57.685+03:00	1	male	6	a	b	a	b	b	a	b	b	b	b	b					b	b				no	no	a	a	b	Positive	65	Not documented	5.3	192	1.54	Not documented	Not documented	b	>800	Not documented	Not documented	Not documented	Not documented	Not documented	2023-01-19T09:23:59	4	2	1	1
2023-01-19T11:58:44.078+03:00	2023-01-19T12:32:41.989+03:00	3	female	11	c	a	b	c	a	b	a	b	a	b	b					b	a	Herpes labialis, CCM, TB aspiration pneumonia			no	yes	a	a	d	Convulsions, vomiting	5	Not documented	8.9	235	1.08	Not documented	Not documented	a	15	Not documented	Not documented	Not documented	12	Not documented	2023-01-19T09:32:52	2	1	2	3
2023-01-19T12:32:56.301+03:00	2023-01-19T12:40:03.195+03:00	4	female	2	c	b	a	c	b	a	b	b	b	b	b					b	a	CCM,			no	no	a	b			270	Not documented	3.6	562	6.23	Not documented	Not documented	b	Not documented	Not documented	Not documented	Not documented	Not documented	Not documented	2023-01-19T09:40:12	3	1	1	3
2023-01-19T12:44:31.743+03:00	2023-01-19T12:47:59.928+03:00	6	male	3	b	c	a	a	b	a	b	b	c	c	a	Hypertension			1	b_1	c				no	no	a	a	d	Not documented	132	Not documented	4.3	45	1.10	Not documented	Not documented	c	Not documented	Not documented	Not documented	Not documented	Not documented	Not documented	2023-01-19T09:48:05	5	2	1	2
2023-01-19T12:40:08.906+03:00	2023-01-19T12:57:47.775+03:00	4	male	9	b	b	a	a	b	a	a	b	a	b	a	Hypertension			1	b	a	CCM, TB			no	yes	a	a	d	Stiff neck, headache, confusion, vomiting	52	Not documented	11.5	135	2.91	2.91	Not documented	a	9	Not documented	67.5	Not documented	49	Not documented	2023-01-19T09:57:57	3	2	2	2
2023-01-19T12:45:33.894+03:00	2023-01-19T13:08:48.220+03:00	3	male	12	a	b	c	c	b	a	b	b	b	b	b					b	b				no	no	a	a	b	Positive	2	Not documented	10.2	234	0.87	Not documented	Not documented	b	Not documented	Not documented	Not documented	Not documented	Not documented	Not documented	2023-01-19T10:10:26	2	2	2	1
2023-01-19T13:10:43.614+03:00	2023-01-19T13:17:14.031+03:00	3	male	10	b	b	c	c	b	a	a	b	b	b	b					b	b				no	no	b	c			9	Not documented	3.4	54	0.69	Not documented	Not documented	b	Not documented	Not documented	Not documented	Not documented	Not documented	Not documented	2023-01-19T10:17:19	2	2	2	2
2023-01-19T12:57:59.746+03:00	2023-01-19T13:32:17.288+03:00	3	female	19	c	b	b	b	a	a	a	a	a	a	b		1			b	a	AKI, hypokalemia			no	no	a	a	d	Headache, convulsions, vomiting	123	Not documented	10.6	296	5.75	Not documented	Not documented	b	14	Not documented	121.8	57	26	18.2	2023-01-19T10:32:27	2	1	3	3
2023-01-19T13:23:54.738+03:00	2023-01-19T13:33:28.837+03:00	3	male	2	c	b	b	b	b	a	b	b	b	b	b					b	b				no	no	a	c			41	2328667	4.6	317	0.3	27.67	Not documented	b	Not documented	Not documented	Not documented	15544.3		37.700000000000	2023-01-19T10:34:28	2	2	1	3
2023-01-19T13:34:20.552+03:00	2023-01-19T13:36:35.486+03:00	4	male	2	a	b	b	b	b	a	a	b	b	b	b					b	b				no	no	a	a	b	Positive	117	Not documented	9.7	186	1.12	Not documented	Not documented	b	Not documented	Not documented	Not documented	Not documented	Not documented	Not documented	2023-01-19T10:36:39	3	2	1	1
2023-01-19T13:42:49.019+03:00	2023-01-19T13:49:31.203+03:00	2	female	3	c	b	a	b	b	a	a	b	b	b	b					b	b				no	no	a	a	a	Positive	12	Not documented	3.1	216	1.05	Not documented	Not documented	b	Not documented	Not documented	Not documented	Not documented	Not documented	Not documented	2023-01-19T10:49:55	1	1	1	3
2023-01-19T13:54:03.767+03:00	2023-01-19T13:57:07.472+03:00	5	male	2	b	a	a	a	b	a	a	b	b	b	b					b	b				no	no	a	a	b	Positive	32	Not documented	12.5	189	0.97	Not documented	Not documented	b	Not documented	Not documented	Not documented	Not documented	Not documented	Not documented	2023-01-19T10:57:28	4	2	1	2
2023-01-19T13:32:41.391+03:00	2023-01-19T14:03:22.591+03:00	2	female	7	b	b	b	a	b	a	b	a	b	a	b					b	a	Hepatitis, CCM, herpes zoster			no	no	a	a	d	Headache, photophobia , stiff neck	76	Not documented	9.6	289	0.76	Not documented	Not documented	b	Not documented	Not documented	Not documented	278	69	1.2	2023-01-19T11:03:34	1	1	2	2
2023-01-04T10:43:42.087+03:00	2023-01-19T14:56:33.532+03:00	2	female	6	a	b	a	a	b	b	b	b	a	b	b					b	a	PTB, Vasculitis, Acute cerebellar syndrome.			no	yes	a	a	b	Stiff neck	123	Not documented	7.4	95	9.67	Not documented	Not documented	b	Not documented	Not documented	Not documented	Not documented	Not documented	Not documented	2023-01-19T11:56:36	1	1	1	1
2023-01-04T12:13:29.715+03:00	2023-01-19T14:56:39.436+03:00	5	female	4	c	b	a	a	b	b	b	b	b	b	a	HTN			1	a	a	PJP, HTN, DM			no	no	b	a	d	High grade fevers	23	Not documented	14.2	105	0.94	Not documented	Not documented	a	Not documented	Not documented	Not documented	Not documented	Not documented	Not documented	2023-01-19T11:56:42	1	1	1	3
2023-01-04T12:31:29.583+03:00	2023-01-19T14:56:45.442+03:00	3	male	20	b	b	a	a	b	a	a	a	b	b	b					b	a	CCM, Phlebitis			no	no	b	a	d	Severe headache	54	Not documented	10.8	56	1.34	Not documented	Not documented	b	Not documented	Not documented	Not documented	Not documented	Not documented	Not documented	2023-01-19T11:56:48	2	2	3	2
2023-01-04T12:49:31.934+03:00	2023-01-19T14:56:51.191+03:00	3	male	5	b	a	b	b	a	a	b	a	a	c	b					b	a	CCM			no	no	b	a	d	Headache, loss of consciousness	2	188000	11.4	178	1.92	Not documented	Not documented	b	Not documented	Not documented	Not documented	Not documented	Not documented	Not documented	2023-01-19T11:56:53	2	2	1	2
2023-01-04T13:36:45.115+03:00	2023-01-19T14:56:56.602+03:00	4	male	1	a	b	b	a	a	a	b	b	b	b	b					b	b				no	no	b	a	c	Stiff neck	56	Not documented	7.5	207	1.10	Not documented	Not documented	b	Not documented	Not documented	Not documented	Not documented	Not documented	Not documented	2023-01-19T11:56:59	3	2	1	1
2023-01-04T13:56:16.509+03:00	2023-01-19T14:57:02.715+03:00	3	female	2	b	b	a	a	b	b	a	b	b	b	b					b	a	Dehydration, oral candidiasis	0		no	no	b	a	d	Nothing	67	Not documented	8.3	116	1.06	Not documented	Not documented	b	Not documented	Not documented	Not documented	Not documented	Not documented	Not documented	2023-01-19T11:57:05	2	1	1	2
2023-01-04T14:09:05.891+03:00	2023-01-19T14:57:09.393+03:00	3	female	13	a	a	a	a	a	a	b	b	b	b	b					b	a	Possible meningoencephalitis,SOL			no	no	b	a	d	Convulsions, headache	87	Not documented	9.4	211	2.35	2.8	Not documented	a	Not documented	Not documented	Not documented	20.6	<15.0	29	2023-01-19T11:57:12	2	1	2	1
2023-01-04T14:43:24.645+03:00	2023-01-19T14:57:14.931+03:00	3	female	11	b	b	c	a	b	a	a	b	b	b	b					b	a	Toxoplasmosis			no	no	b	a	d	Headache	98	Not documented	11.4	110	1.08	Not documented	Not documented	b	Not documented	Not documented	Not documented	Not documented	Not documented	Not documented	2023-01-19T11:57:17	2	1	2	2
2023-01-04T15:04:28.326+03:00	2023-01-19T14:57:20.761+03:00	3	female	4	b	b	c	a	b	b	b	b	b	b	a	Stroke		1		b	a	Oral candidiasis	0		no	no	a	a	d	Fever, unable to talk	100	Not documented	6.7	199	1.02	Not documented	Not documented	b	Not documented	Not documented	Not documented	Not documented	Not documented	Not documented	2023-01-19T11:57:23	2	1	1	2
2023-01-04T15:25:25.123+03:00	2023-01-19T14:57:30.333+03:00	3	female	3	c	b	a	a	b	b	b	b	b	b	b					b	a	Anaemia, orchillitis			no	no	b	a	d	High grade fevers	129	Not documented	5.9	96	1.3	Not documented	Not documented	b	Not documented	Not documented	Not documented	Rejected	26.3	29	2023-01-19T11:57:33	2	1	1	3
2023-01-04T15:57:59.875+03:00	2023-01-19T14:57:45.591+03:00	4	male	19	c	b	a	a	b	b	b	b	b	a	a	HTN, HHD, CHF, PHTN,		1	1	b	a	HTN, HHD, CHF, PHTN, Bleeding Oesophageal Varices, Liver Cirrhosis			no	no	b	c			12	Not documented	4.6	299	12.53	33.5	Not documented	b	Not documented	Not documented	Not documented	30	11.5	20.3	2023-01-19T11:57:48	3	2	3	3
2023-01-04T17:14:53.956+03:00	2023-01-19T14:57:51.912+03:00	6	female	4	b	b	b	c	b	b	b	b	b	b	b					b	a	Gastroenteritis, URTI			no	no	b	a	d	Nothing	56	Not documented	10.3	98	1.26	Not documented	Not documented	b	Not documented	Not documented	Not documented	Not documented	Not documented	Not documented	2023-01-19T11:57:54	1	1	1	2
2023-01-04T17:27:11.938+03:00	2023-01-19T14:57:58.446+03:00	3	male	5	c	b	b	c	a	a	b	b	b	b	b					b	a	Septicaemia, aspiration pneumonia, Wernicke's encephalopathy			no	no	a	b			9	Not documented	10	145	1.34	Not documented	Not documented	a	Not documented	Not documented	Not documented	Not documented	Not documented	Not documented	2023-01-19T11:58:01	2	2	1	3
2023-01-04T17:48:18.258+03:00	2023-01-19T14:58:04.160+03:00	3	female	5	b	b	a	a	b	a	b	b	b	b	b					b	a	Anaemia			no	no	b	a	d	Headache	8	Not documented	4.3	365	1.12	Not documented	Not documented	b	Not documented	Not documented	Not documented	Not documented	Not documented	Not documented	2023-01-19T11:58:06	2	1	1	2
2023-01-04T18:03:01.443+03:00	2023-01-19T14:58:10.000+03:00	4	male	18	c	a	b	b	b	a	b	b	b	b	b					b	a	CCM, IRIS			yes	no	a	b			122	Not documented	6.1	274	1.09	2.17	Not documented	b	Not documented	Not documented	Not documented	21.2	12.6	22	2023-01-19T11:58:12	3	2	3	3
2023-01-04T18:29:13.172+03:00	2023-01-19T14:58:16.325+03:00	4	male	1	a	b	c	a	b	b	b	b	a	b	b					b	a	Post TB lung disease, aspergillosis, HIV induced psychosis			no	no	a	a	a	Altered mentation, uncoordinated speech	32	Not documented	7.7	112	1.19	Not documented	Not documented	b	Not documented	Not documented	Not documented	Not documented	Not documented	Not documented	2023-01-19T11:58:18	3	2	1	1
2023-01-04T18:45:32.729+03:00	2023-01-19T14:58:22.019+03:00	3	female	4	b	a	c	b	b	b	b	b	a	b	b					b	a	PTB			no	no	b	a	d	Weight loss	569	Not documented	8.3	300	1.39	Not documented	Not documented	b	Not documented	Not documented	Not documented	Not documented	Not documented	Not documented	2023-01-19T11:58:24	2	1	1	2
2023-01-05T09:35:48.236+03:00	2023-01-19T14:58:31.179+03:00	5	male	2	a	b	a	c	b	a	b	a	a	b	b					b	a	CCM			no	no	b	a	b	Stiff neck	146	Not documented	11.5	166	1.43	Not documented	Not documented	b	Not documented	Not documented	Not documented	Not documented	Not documented	Not documented	2023-01-19T11:58:33	1	2	1	1
2023-01-05T10:07:45.638+03:00	2023-01-19T14:58:39.374+03:00	4	male	1	c	a	b	b	b	a	a	b	a	b	b					b	a	TB, oral candidiasis, UTI , diarrhea, dehydration	0		no	yes	b	a	d	Headache, vomiting	56	Not documented	7.9	115	0.87	Not documented	Not documented	b	Not documented	Not documented	Not documented	Not documented	Not documented	Not documented	2023-01-19T11:58:42	3	2	1	3
2023-01-05T10:18:06.830+03:00	2023-01-19T14:58:46.721+03:00	1	female	13	c	b	a	b	b	b	b	b	a	b	b		1			b	a	TB, CKD, CCM, toxoplasmosis		0	no	yes	b	a	d	Nothing	44	10762	5.2	165	14.70	40	Not documented	b	Not documented	Not documented	Not documented	Not documented	Not documented	Not documented	2023-01-19T11:58:49	1	1	2	3
2023-01-05T10:53:34.232+03:00	2023-01-19T14:58:54.195+03:00	6	female	5	c	b	c	a	b	a	b	b	b	b	b					b	a	CCM, resolving UTI , dehydration, angular stomatitis			no	no	b	a	b	Stiff neck	516	Not documented	8.3	115	0.65	Not documented	Not documented	a	Not documented	Not documented	Not documented	Not documented	Not documented	Not documented	2023-01-19T11:58:56	2	1	1	3
2023-01-05T11:16:19.183+03:00	2023-01-19T14:59:01.204+03:00	4	female	2	c	a	c	a	b	a	b	a	b	b	b					b	a	IRIS			yes	no	b	a	d	Frontal headache, blurry vision	432	40000	15.2	99	.56	Not documented	Not documented	b	Not documented	Not documented	Not documented	Not documented	Not documented	Not documented	2023-01-19T11:59:03	3	1	1	3
2023-01-05T11:50:06.210+03:00	2023-01-19T14:59:07.689+03:00	4	male	17	b	b	a	a	b	a	a	b	b	b	b					b	a	CCM			no	no	b	a	d	Severe headache, neck pain	12	Not documented	16.7	112	1.05	Not documented	Not documented	b	Not documented	Not documented	Not documented	Not documented	Not documented	Not documented	2023-01-19T11:59:10	2	2	3	2
2023-01-05T12:13:38.445+03:00	2023-01-19T14:59:13.727+03:00	4	female	4	b	b	b	a	b	b	b	b	a	b	b					b	a	CCM, HIV wasting syndrome, PTB			no	yes	a	a	d	Altered mentation	43	Not documented	12	300	1.10	Not documented	Not documented	a	Not documented	Not documented	Not documented	Not documented	Not documented	Not documented	2023-01-19T11:59:16	3	1	1	2
2023-01-05T15:11:51.918+03:00	2023-01-19T14:59:20.591+03:00	3	male	28	b	b	a	a	b	a	b	b	a	b	b					b	a	CCM, HIV induced psychosis, oral candidiasis, TB	0		no	yes	b	b			23	Not documented	13.3	166	1.54	9	Not documented	b	Not documented	Not documented	Not documented	Not documented	Not documented	Not documented	2023-01-19T11:59:23	2	2	3	2
2023-01-05T15:59:42.541+03:00	2023-01-19T14:59:26.605+03:00	3	male	18	b	b	a	a	b	a	a	b	a	b	b					b	a	CCM, PTB,			no	yes	b	a	b	Headache, vomiting	9	Not documented	6.7	115	0.50	Not documented	Not documented	b	Not documented	Not documented	Not documented	Not documented	Not documented	3	2023-01-19T11:59:29	2	2	3	2
2023-01-05T16:25:49.455+03:00	2023-01-19T14:59:32.228+03:00	3	female	10	c	b	a	a	a	a	a	b	a	b	b					b	a	CCM, disseminated TB,			no	yes	b	b			8	Not documented	8.2	99	1.67	Not documented	Not documented	b	Not documented	Not documented	Not documented	Not documented	Not documented	Not documented	2023-01-19T11:59:35	2	1	2	3
2023-01-05T16:47:36.098+03:00	2023-01-19T14:59:37.516+03:00	2	female	1	a	b	a	a	b	a	a	a	b	b	b					b	a	CCM,			no	no	b	a	d	Vomiting, headache, photophobia	176	Not documented	11.6	112	0.87	Not documented	Not documented	b	Not documented	Not documented	Not documented	Not documented	Not documented	Not documented	2023-01-19T11:59:40	1	1	1	1
2023-01-05T17:40:54.885+03:00	2023-01-19T14:59:43.309+03:00	3	female	16	b	b	a	a	b	a	a	b	a	b	b					b	a	CCM			no	no	b	a	d	Headache, vomiting	78	Not documented	12.7	413	1.56	5	Not documented	b	Not documented	Not documented	Not documented	18.899999999999	Not documented	Not documented	2023-01-19T11:59:45	2	1	3	2
2023-01-06T09:30:03.312+03:00	2023-01-19T14:59:49.059+03:00	4	male	10	b	b	a	c	b	a	a	a	b	b	b					b	a	CCM, malaria, Phlebitis			no	no	b	a	d	Blurry vision, headache, fever	20	Not documented	15.7	158	0.8	Not documented	Not documented	b	Not documented	Not documented	75	Not documented	21	Not documented	2023-01-19T11:59:51	3	2	2	2
2023-01-06T09:53:30.575+03:00	2023-01-19T14:59:54.714+03:00	3	male	14	c	b	c	c	b	a	a	a	a	b	b		1			b	a	CCM, CKD, Malaria,			no	no	b	a	d	Headache, photophobia, sepsis	114	Not documented	7.7	527	20.01	36.1	Not documented	b	Not documented	84	Not documented	Not documented	Not documented	Not documented	2023-01-19T11:59:57	2	2	2	3
2023-01-06T11:23:55.437+03:00	2023-01-19T14:59:59.697+03:00	3	male	13	b	b	a	a	a	a	a	b	b	b	b					b	a	CCM, IRIS, oral candidiasis	0		yes	no	a	c			12	Not documented	13.2	245	0.61	Not documented	Not documented	b	Not documented	Not documented	Not documented	Not documented	Not documented	Not documented	2023-01-19T12:00:02	2	2	2	2
2023-01-06T16:44:20.631+03:00	2023-01-19T15:00:04.795+03:00	2	male	22	b	b	b	b	b	a	a	b	a	b	b					b	a	CCM			no	no	b	a	d	Stiff neck, kerning's positive, headache	42	Not documented	14.1	197	1.13	Not documented	Not documented	b	Not documented	1.1000000000000	Not documented	Not documented	Not documented	Not documented	2023-01-19T12:00:07	1	2	3	2
2023-01-06T18:40:43.325+03:00	2023-01-19T15:00:51.733+03:00	2	female	7	c	b	a	a	b	b	a	b	b	b	b					b	a	CCM, HIV neuropathy, TB IRIS, anaemia			yes	yes	b	a	d	Fever, vomiting	134	Not documented	8.5	249	0.62	3.8	Not documented	b	Not documented	Not documented	Not documented	Not documented	Not documented	24	2023-01-19T12:00:54	1	1	2	3
2023-01-06T19:19:24.826+03:00	2023-01-19T15:01:00.741+03:00	4	female	16	c	b	a	a	b	a	b	a	a	b	b					b	a	CCM, TB, oral candidiasis	0		no	yes	b	a	d	Headache, photophobia	164	Not documented	12.5	543	0.60	3	Not documented	b	Not documented	Not documented	Not documented	Not documented	Not documented	4.0999999999999	2023-01-19T12:01:03	3	1	3	3
2023-01-07T18:21:48.074+03:00	2023-01-19T15:01:07.065+03:00	4	female	3	c	b	a	a	b	a	b	b	a	b	b					b	a	PTB, CCM			no	yes	b	a	d	Headache	4	Not documented	10.5	114	0.84	Not documented	Not documented	b	Not documented	Not documented	Not documented	Not documented	17	3.3	2023-01-19T12:01:09	3	1	1	3
2023-01-07T18:40:08.921+03:00	2023-01-19T15:01:13.566+03:00	3	male	17	c	b	b	a	b	a	b	a	a	b	b					b	a	CCM, oral candidiasis TB	0		no	yes	b	a	d	Headache, photophobia, neck pain	333	Not documented	12.2	371	5.05	Not documented	Not documented	b	Not documented	Not documented	Not documented	Not documented	Not documented	Not documented	2023-01-19T12:01:16	2	2	3	3
2023-01-07T18:57:54.353+03:00	2023-01-19T15:01:19.483+03:00	3	male	14	b	b	a	a	b	a	a	b	a	b	b		1			b	a	PTB, CCM, anaemia,			no	yes	b	a	d	Headache, vomiting,	123	Not documented	4.6	451	1.08	Not documented	Not documented	b	Not documented	Not documented	Not documented	Not documented	Not documented	Not documented	2023-01-19T12:01:22	2	2	2	2
2023-01-09T10:51:36.283+03:00	2023-01-19T15:01:29.069+03:00	3	female	9	b	a	a	c	b	a	a	a	a	b	b					b	a	TB, CCM			no	yes	b	a	d	Kerning's positive	22	Not documented	6.8	183	0.54	Not documented	Not documented	b	Not documented	Not documented	Not documented	Not documented	Not documented	17.399999999999	2023-01-19T12:01:31	2	1	2	2
2023-01-09T11:18:03.662+03:00	2023-01-19T15:01:35.106+03:00	2	male	12	c	b	c	c	b	a	b	b	a	b	b					b	a	CCM, disseminated TB, TBM			no	yes	b	a	d	Headache	51	Not documented	11.9	65	0.82	4.9000000000000004	Not documented	b	Not documented	Not documented	Not documented	59	21	3.4	2023-01-19T12:01:37	1	2	2	3
2023-01-09T12:47:30.304+03:00	2023-01-19T15:01:40.863+03:00	2	male	10	c	b	a	a	b	a	b	a	a	b	b					b	a	CCM, TB			no	yes	b	a	d	Headache	156	Not documented	10.6	136	1.17	Not documented	Not documented	b	Not documented	Not documented	Not documented	Not documented	Not documented	Not documented	2023-01-19T12:01:43	1	2	2	3
2023-01-09T16:38:39.069+03:00	2023-01-19T15:01:46.787+03:00	3	male	11	a	b	a	a	b	a	b	a	a	b	b					b	a	CCM, Tbm, CNS toxoplasmosis		0	no	yes	b	b			5	Not documented	11	131	1.14	6.4	Not documented	b	Not documented	Not documented	Not documented	Not documented	29	Not documented	2023-01-19T12:01:49	2	2	2	1
2023-01-09T17:25:47.365+03:00	2023-01-19T15:01:53.727+03:00	3	male	1	c	b	a	a	b	b	b	b	b	b	b					b	a	CCM			no	no	b	a	d	Nothing	213	Not documented	10.2	316	1.25	Not documented	Not documented	b	Not documented	Not documented	Not documented	Not documented	Not documented	Not documented	2023-01-19T12:01:56	2	2	1	3
2023-01-09T17:36:08.703+03:00	2023-01-19T15:01:59.753+03:00	3	female	15	c	b	b	a	b	a	b	b	b	b	b					b	a	CCM, HIV induced psychosis			no	no	b	a	d	Headache	40	Not documented	16.7	88	0.76	Not documented	Not documented	b	Not documented	Not documented	100	Not documented	Not documented	Not documented	2023-01-19T12:02:02	2	1	3	3
2023-01-09T18:31:44.332+03:00	2023-01-19T15:02:05.763+03:00	3	male	1	c	b	a	a	b	a	a	b	a	b	b					b	a	CCM, TB			no	yes	b	a	d	Headache, vomiting	16	Not documented	15.7	164	0.53	Not documented	Not documented	b	Not documented	Not documented	Not documented	Not documented	Not documented	Not documented	2023-01-19T12:02:08	2	2	1	3
2023-01-09T19:02:16.318+03:00	2023-01-19T15:02:11.939+03:00	4	female	3	c	b	c	a	b	b	a	b	b	b	b					b	a	CCM			no	no	b	a	d	Vomiting, neck pain	208	Not documented	12.9	296	1.13	18.46	Not documented	b	Not documented	Not documented	Not documented	132.30000000000	3.7	0.8	2023-01-19T12:02:14	3	1	1	3
2023-01-09T19:25:19.097+03:00	2023-01-19T15:02:18.158+03:00	3	female	10	b	b	a	a	b	a	b	b	b	b	b					b	a	CCM, dehydration			no	no	b	a	d	Headache, neck pain	290	Not documented	7.3	88	1.31	Not documented	Not documented	b	Not documented	Not documented	18	Not documented	Not documented	Not documented	2023-01-19T12:02:20	2	1	2	2
2023-01-09T19:34:40.825+03:00	2023-01-19T15:02:24.623+03:00	3	male	12	a	b	a	c	b	a	a	a	b	b	b					b	a	CCM, dehydration			no	no	a	a	d	Stiff neck, headache, photophobia vomiting	203	Not documented	7.8	164	0.77	Not documented	Not documented	b	Not documented	Not documented	85	Not documented	18	Not documented	2023-01-19T12:02:27	2	2	2	1
2023-01-10T14:02:58.968+03:00	2023-01-19T15:02:35.448+03:00	5	male	28	c	a	c	a	b	a	a	a	b	a	a	Hypertension			1	b	a	CCM			no	no	a	a	d	Headache , confusion, vomiting	120	Not documented	12.8	363	1.39	5.3	Not documented	b	Not documented	3.7	0.43	27	12	Not documented	2023-01-19T12:02:38	1	2	3	3
2023-01-10T15:47:40.648+03:00	2023-01-19T15:03:01.628+03:00	3	male	8	b	b	a	a	b	a	a	a	a	b	b					b	a	TB, CCM			no	yes	a	a	d	Headache, photophobia, neck pain, blurred vision	127	Not documented	14	56	1.14	Not documented	Not documented	b	Not documented	Not documented	Not documented	Not documented	Not documented	Not documented	2023-01-19T12:03:04	2	2	2	2
2023-01-10T16:05:17.052+03:00	2023-01-19T15:03:08.466+03:00	4	male	13	b	b	b	b	a	a	a	b	b	b	b					b	a	CCM, Phlebitis			no	no	a	a	d	Headache, altered mentation, convulsions, confusing	8	Not documented	13.4	135	1.07	Not documented	Not documented	b	Not documented	Not documented	Not documented	Not documented	Not documented	Not documented	2023-01-19T12:03:11	3	2	2	2
2023-01-10T17:08:21.428+03:00	2023-01-19T15:03:14.690+03:00	3	male	26	b	b	b	c	b	a	a	a	a	b	b					a	a	CCM, TB, hyperglycemia, oral candidiasis	0		no	yes	a	a	d	Kerning's positive, headache, photophobia,	146	Not documented	12.7	189	1.12	Not documented	Not documented	b	Not documented	Not documented	Not documented	Not documented	Not documented	Not documented	2023-01-19T12:03:17	2	2	3	2
2023-01-10T17:58:50.394+03:00	2023-01-19T15:03:20.840+03:00	2	male	7	b	b	c	a	a	a	a	b	a	a	b					b	a	CCM, pneumonia, acute hepatitis			no	no	a	a	d	Headache, vomiting	31	Not documented	8.9	452	2.2	×3.5	Not documented	a	Not documented	Not documented	Not documented	×4	Not documented	2.9	2023-01-19T12:03:23	1	2	2	2
2023-01-10T18:10:37.871+03:00	2023-01-19T15:03:28.654+03:00	3	male	10	b	b	a	a	b	b	a	b	a	b	b					b	a	CCM, TB, dehydration			no	yes	a	a	d	Vomiting	198	Not documented	7.2	69	1.12	Not documented	Not documented	b	Not documented	Not documented	Not documented	Not documented	Not documented	Not documented	2023-01-19T12:03:31	2	2	2	2
2023-01-10T18:44:23.208+03:00	2023-01-19T15:03:34.739+03:00	3	male	19	c	b	c	a	b	a	b	a	b	b	b					b	a	CCM, Phlebitis, herpes genitals			no	no	a	a	d	Photophobia, neck pain, blurred vision, headache	89	Not documented	11.6	432	0.98	Not documented	Not documented	b	Not documented	Not documented	Not documented	Not documented	Not documented	Not documented	2023-01-19T12:03:37	2	2	3	3
2023-01-10T19:04:33.500+03:00	2023-01-19T15:03:40.564+03:00	4	male	10	a	b	a	a	a	a	a	a	b	b	b					b	a	CCM			no	no	a	a	d	Headache, blurring vision, vomiting, convulsions	11	Not documented	10.5	257	0.86	Not documented	Not documented	b	Not documented	Not documented	40	Not documented	72	Not documented	2023-01-19T12:03:43	3	2	2	1
2023-01-10T19:20:21.517+03:00	2023-01-19T15:03:46.539+03:00	4	male	7	c	b	a	a	b	a	a	b	a	b	b					b	a	CCM, dehydration			no	no	a	a	d	Headache, vomiting	145	Not documented	10.5	257	0.86	Not documented	Not documented	b	Not documented	Not documented	40	Not documented	72	Not documented	2023-01-19T12:03:49	3	2	2	3
2023-01-10T19:28:30.178+03:00	2023-01-19T15:04:01.832+03:00	4	male	13	b	b	a	a	b	a	b	b	a	b	b					a	a	CCM, PTB, Phlebitis, oral candidiasis	0		no	yes	a	a	d	Headache, confusion	3	Not documented	12.2	204	0.73	5.2	Not documented	b	Not documented	Not documented	Not documented	35	22	3.5	2023-01-19T12:04:04	3	2	2	2
2023-01-11T11:01:08.945+03:00	2023-01-19T15:04:08.123+03:00	1	male	13	c	b	b	c	b	a	a	a	b	b	b					b	a	CCM			no	no	a	a	d	Headache, photophobia, vomiting	160	Not documented	12.7	368	3.87	Not documented	Not documented	b	Not documented	Not documented	Not documented	Not documented	Not documented	Not documented	2023-01-19T12:04:10	1	2	2	3
2023-01-11T11:19:17.472+03:00	2023-01-19T15:04:14.649+03:00	2	male	15	c	b	b	c	b	a	a	a	a	b	b					b	a	EPTB, CCM, Oral thrust			no	yes	a	a	d	Headache, photophobia, fever	38	Not documented	7.1	107	0.83	Not documented	Not documented	b	Not documented	Not documented	Not documented	Not documented	7	Not documented	2023-01-19T12:04:17	1	2	3	3
2023-01-11T12:59:26.116+03:00	2023-01-19T15:04:20.802+03:00	3	female	2	c	b	a	c	a	a	a	a	b	b	b					b	a	CCM, toxoplasma		0	no	no	a	a	d	Headache photophobia vomiting	23	Not documented	11.8	88	1.02	Not documented	Not documented	b	Not documented	Not documented	Not documented	Not documented	Not documented	Not documented	2023-01-19T12:04:23	2	1	1	3
2023-01-11T13:46:08.432+03:00	2023-01-19T15:04:26.982+03:00	2	female	5	b	b	c	a	b	a	b	b	a	b	b					b	a	CCM, oral thrust, TB	0		no	yes	a	a	d	Headache	112	Not documented	6.1	164	1.04	Not documented	Not documented	b	Not documented	Not documented	Not documented	Not documented	Not documented	Not documented	2023-01-19T12:04:29	1	1	1	2
2023-01-11T16:50:28.311+03:00	2023-01-19T15:04:33.729+03:00	2	female	10	b	b	c	b	b	a	a	a	a	b	b					b	a	TB, CCM, dehydration			no	yes	a	a	d	Stiff neck, headache, photophobia	12	285569	8	419	0.76	2.6	Not documented	b	Not documented	Not documented	Not documented	18	9	Not documented	2023-01-19T12:04:36	1	1	2	2
2023-01-11T17:17:53.907+03:00	2023-01-19T15:04:40.294+03:00	5	male	14	b	b	a	c	b	a	a	a	b	b	b					b	a	CCM			no	no	a	a	d	Headache photophobia blurry vision	200	Not documented	8.9	74	1.78	Not documented	Not documented	b	Not documented	Not documented	Not documented	Not documented	Not documented	Not documented	2023-01-19T12:04:43	4	2	2	2
2023-01-11T18:38:50.310+03:00	2023-01-19T15:04:46.913+03:00	1	male	1	c	b	c	c	a	b	a	b	b	b	b					b	a	CCM, cellulitis			no	no	a	a	d	Nothing	214	Not documented	6	234	1.32	Not documented	Not documented	b	Not documented	Not documented	Not documented	Not documented	Not documented	Not documented	2023-01-19T12:04:49	1	2	1	3
2023-01-11T17:41:23.099+03:00	2023-01-19T15:04:52.699+03:00	3	male	12	b	b	c	c	a	a	b	a	b	b	b					b	a	CCM, oral candidiasis	0		no	no	a	a	d	Stiff neck, kerning's positive, headache, photophobia, confusion, Phlebitis	156	Not documented	16.1	131	1.09	Not documented	Not documented	b	Not documented	Not documented	Not documented	Not documented	Not documented	34.1	2023-01-19T12:04:55	2	2	2	2
2023-01-11T19:04:28.343+03:00	2023-01-19T15:04:59.312+03:00	3	female	10	b	b	b	b	a	a	a	a	b	b	b					b	a	CCM, PPE			no	no	a	a	d	Headache, photophobia, convulsions, vomiting,	4	Not documented	12.4	175	1.19	Not documented	Not documented	b	Not documented	Not documented	Not documented	Not documented	Not documented	Not documented	2023-01-19T12:05:02	2	1	2	2
2023-01-12T11:34:44.821+03:00	2023-01-19T15:05:07.450+03:00	2	female	15	c	b	c	c	a	a	a	a	b	b	b					b	a	CCM, anaemia			no	no	a	a	d	Headache, blurred vision, vomiting, stiff neck	77	Not documented	7.9	241	1.09	Not documented	Not documented	b	Not documented	Not documented	Not documented	Not documented	42	Not documented	2023-01-19T12:05:10	1	1	3	3
2023-01-12T12:35:11.718+03:00	2023-01-19T15:05:17.388+03:00	3	female	1	b	b	a	a	b	a	b	b	a	b	b					b	a	PTB, CCM			no	yes	a	a	d	Headache	7	Not documented	11.8	212	0.95	Not documented	Not documented	b	Not documented	Not documented	Not documented	Not documented	Not documented	Not documented	2023-01-19T12:05:20	2	1	1	2
2023-01-12T12:41:26.756+03:00	2023-01-19T15:05:24.152+03:00	2	female	39	c	b	a	a	a	a	a	a	b	a	b					b	a	CCM, diarrhea			no	no	a	a	d	Headache, photophobia, convulsions, confusing	20	Not documented	7.6	33	4.65	Not documented	Not documented	b	Not documented	84	Not documented	96	28	13.6	2023-01-19T12:05:26	1	1	3	3
2023-01-12T13:25:32.156+03:00	2023-01-19T15:05:30.136+03:00	3	male	10	c	b	a	a	b	a	a	a	b	b	b					b	a	CCM			no	no	a	a	d	Kerning's positive, headache, blurring vision, vomiting	159	Not documented	13.8	95	1.48	Not documented	Not documented	b	Not documented	Not documented	Not documented	Not documented	14	Not documented	2023-01-19T12:05:32	2	2	2	3
2023-01-12T16:39:21.099+03:00	2023-01-19T15:05:36.719+03:00	4	male	18	b	b	a	a	b	a	a	a	b	b	b					b	a	CCM, IRIS, Wart growth			no	no	a	b			185	Not documented	13.3	543	0.74	3.8	Not documented	b	Not documented	Not documented	Not documented	Not documented	Not documented	Not documented	2023-01-19T12:05:39	3	2	3	2
2023-01-12T17:21:08.293+03:00	2023-01-19T15:05:43.383+03:00	2	female	15	b	b	a	a	b	a	a	a	b	b	b					b	a	CCM, HIV psychosis			no	no	a	b			34	Not documented	5.2	123	1.72	7.6	Not documented	b	Not documented	Not documented	Not documented	Not documented	Not documented	Not documented	2023-01-19T12:05:46	1	1	3	2
2023-01-12T17:46:42.209+03:00	2023-01-19T15:05:50.261+03:00	3	male	16	b	b	a	a	b	a	a	a	b	b	b					b	a	CCM			no	no	a	a	d	Headache, photophobia,	23	Not documented	10.1	321	0.6	Not documented	Not documented	b	Not documented	Not documented	Not documented	48	36	29	2023-01-19T12:05:52	2	2	3	2
2023-01-12T18:28:38.007+03:00	2023-01-19T15:05:56.416+03:00	2	female	22	b	b	a	c	a	a	a	b	a	b	b					b	a	CCM, TB, DILI			no	yes	a	a	d	Headache, convulsions, vomiting	128	Not documented	8	216	0.67	Not documented	Not documented	b	170	Not documented	96.2	3865	568	24.7	2023-01-19T12:05:59	1	1	3	2
2023-01-12T19:18:29.604+03:00	2023-01-19T15:06:03.014+03:00	4	male	12	b	b	c	b	b	a	a	a	b	b	b					b	a	CCM, HIV induced psychosis			no	no	a	a	d	Stiff neck, altered mentation, headache, photophobia, vomiting	103	Not documented	10.7	259	1.26	3.5	Not documented	b	15	2.2000000000000	Not documented	31	18	29	2023-01-19T12:06:05	3	2	2	2
2023-01-12T19:29:33.937+03:00	2023-01-19T15:06:09.727+03:00	4	male	14	b	b	a	a	b	a	a	a	b	b	a	Hypertension			1	b	a	CCM, oral candidiasis	0		no	no	a	a	d	Stiff neck, kerning's positive, headache, photophobia, fevers, vomiting	83	Not documented	17	231	1.11	Not documented	Not documented	b	16	Not documented	113.4	Not documented	Not documented	Not documented	2023-01-19T12:06:12	3	2	2	2
2023-01-13T10:46:19.311+03:00	2023-01-19T15:06:16.821+03:00	3	female	1	c	b	c	c	b	a	a	b	b	b	b					b	a	CCM			no	no	a	a	d	Headache, fevers	27	Not documented	7.9	88	11.46	Not documented	Not documented	b	Not documented	Not documented	Not documented	Not documented	Not documented	Not documented	2023-01-19T12:06:19	2	1	1	3
2023-01-13T11:49:43.294+03:00	2023-01-19T15:06:25.301+03:00	3	female	3	b	b	a	a	b	a	b	a	b	b	b					b	a	CCM			no	no	a	a	d	Stiff neck, headache, photophobia	23	Not documented	3.6	164	1.34	Not documented	Not documented	b	Not documented	Not documented	Not documented	Not documented	Not documented	Not documented	2023-01-19T12:06:28	2	1	1	2
2023-01-13T12:03:37.832+03:00	2023-01-19T15:06:36.198+03:00	3	female	12	c	b	a	a	b	a	a	a	b	b	b					b	a	CCM			no	no	a	a	d	Headache, blurred vision, neck pain, vomiting	5	Not documented	8.7	435	1.34	Not documented	Not documented	b	15	Not documented	Not documented	Not documented	Not documented	Not documented	2023-01-19T12:06:38	2	1	2	3
2023-01-13T13:48:23.331+03:00	2023-01-19T15:06:53.510+03:00	2	female	9	b	b	a	a	a	a	a	a	b	b	b					b	a	CCM			no	no	a	a	d	Kerning's positive, headache, photophobia, vomiting	14	Not documented	13.6	134	1.45	Not documented	Not documented	b	410	Not documented	Not documented	Not documented	Not documented	Not documented	2023-01-19T12:06:56	1	1	2	2
2023-01-13T14:16:50.229+03:00	2023-01-19T15:07:05.486+03:00	4	male	18	b	a	a	a	b	a	a	b	b	b	b					b	a	Phlebitis, CCM			no	no	a	a	d	Altered mentation, headache	67	Not documented	9.5	496	1.17	Not documented	Not documented	b	20	Not documented	106	Not documented	11	Not documented	2023-01-19T12:07:08	3	2	3	2
2023-01-13T15:56:19.516+03:00	2023-01-19T15:07:12.165+03:00	5	male	5	b	b	a	a	b	a	b	b	b	b	b					b	a	CCM			no	no	a	b			21	Not documented	14	511	1.08	Not documented	Not documented	b	Not documented	Not documented	Not documented	Not documented	Not documented	Not documented	2023-01-19T12:07:14	4	2	1	2
2023-01-13T16:18:50.289+03:00	2023-01-19T15:07:19.183+03:00	3	female	10	b	b	c	b	a	a	a	a	b	b	b					b	a	CCM, toxoplasmosis, Oral candidiasis	0		no	no	a	a	d	Stiff neck, kerning's positive, headache, photophobia, vomiting	123	Not documented	3.8	111	0.86	Not documented	Not documented	b	230	92	109	Not documented	42	Not documented	2023-01-19T12:07:21	2	1	2	2
2023-01-13T17:27:56.174+03:00	2023-01-19T15:07:26.027+03:00	3	female	1	c	b	c	c	a	b	a	b	b	b	b					b	a	CCM PJP Oral esophageal candidiasis	0		no	no	a	c			23	Not documented	4.7	112	1.06	Not documented	Not documented	a	Not documented	Not documented	Not documented	Not documented	Not documented	Not documented	2023-01-19T12:07:28	2	1	1	3
2023-01-16T11:48:08.557+03:00	2023-01-19T15:07:32.761+03:00	6	male	13	b	a	c	a	b	a	b	b	b	b	b		1			b	a	CCM, AKI, Phlebitis			no	no	a	a	d	Confusion, headache, neck pain	32	Not documented	4.1	124	17.41	Not documented	Not documented	b	17	Not documented	Not documented	Not documented	Not documented	Not documented	2023-01-19T12:07:35	5	2	2	2
2023-01-16T15:19:13.068+03:00	2023-01-19T15:07:39.330+03:00	6	male	5	b	b	c	a	a	a	a	b	b	b	b					b	a	CCM, septicaemia			no	no	a	c			8	Not documented	9.8	218	0.67	Not documented	Not documented	a	Not documented	Not documented	Not documented	Not documented	Not documented	Not documented	2023-01-19T12:07:42	5	2	1	2
2023-01-16T15:49:43.351+03:00	2023-01-19T15:07:46.137+03:00	6	male	4	c	b	c	a	b	b	b	b	b	b	b					b	a	CCM, HIV wasting syndrome, oral candidiasis	0		no	no	a	b			103	Not documented	5.2	89	23.65	Not documented	Not documented	a	Not documented	Not documented	Not documented	Not documented	Not documented	Not documented	2023-01-19T12:07:48	2	2	1	3
2023-01-16T16:21:09.809+03:00	2023-01-19T15:07:52.265+03:00	3	female	17	c	b	b	c	a	a	a	b	a	b	b		1			a	a	CCM, PTB, IRIS			yes	yes	a	b			22	Not documented	8.5	567	12.5	Not documented	Not documented	b	Not documented	Not documented	Not documented	Not documented	Not documented	Not documented	2023-01-19T12:07:54	2	1	3	3
2023-01-16T16:59:58.117+03:00	2023-01-19T15:08:00.788+03:00	3	female	11	c	b	a	c	a	a	a	b	a	b	b					b	a	CCM, TB, oral candidiasis, sepsis	0		no	yes	a	a	d	Headache, vomiting	126	Not documented	7.4	99	0.41	1.5	Not documented	b	12	3.3	125.7	Not documented	16	Not documented	2023-01-19T12:08:03	2	1	2	3
2023-01-16T17:33:49.523+03:00	2023-01-19T15:08:07.885+03:00	4	male	17	c	b	a	c	b	a	a	a	a	b	b		1			b	a	CCM, oral candidiasis, PTB	0		no	yes	a	a	d	Stiff neck, headache, photophobia, vomiting	1	Not documented	4.5	88	3.23	11.2	Not documented	b	Not documented	Not documented	Not documented	Not documented	Not documented	Not documented	2023-01-19T12:08:10	3	2	3	3
2023-01-16T18:12:30.850+03:00	2023-01-19T15:08:13.919+03:00	2	female	2	b	b	c	b	b	a	a	a	a	b	b					b	a	CCM, disseminated TB			no	yes	a	a	d	Headache, photophobia, vomiting	23	Not documented	3.9	164	0.98	Not documented	Not documented	a	Not documented	Not documented	Not documented	Not documented	Not documented	Not documented	2023-01-19T12:08:16	1	1	1	2
2023-01-16T18:31:53.118+03:00	2023-01-19T15:08:20.290+03:00	4	female	3	c	b	c	a	b	a	b	a	a	b	b					b	a	CCM, TBM, pneumonia			no	yes	a	a	d	Headache, photophobia	24	Not documented	9.2	50	1.01	Not documented	Not documented	a	Not documented	Not documented	Not documented	Not documented	Not documented	Not documented	2023-01-19T12:08:22	3	1	1	3
2023-01-16T18:40:34.467+03:00	2023-01-19T15:08:26.306+03:00	6	male	12	b	b	a	a	a	a	a	a	b	b	b		1			b	a	CCM, sepsis, anaemia, hypokalemia,			no	no	a	a	d	Kerning's positive, photophobia, headache, confusion, vomiting	56	Not documented	6.9	77	5.6	7	Not documented	b	22	Not documented	112	26	15	3.6	2023-01-19T12:08:28	5	2	2	2
2023-01-16T18:55:48.336+03:00	2023-01-19T15:08:32.372+03:00	3	male	6	a	b	a	c	b	a	a	b	b	b	b					a	a	CCM			no	no	a	a	d	Kerning's positive, headache, altered mentation, confusion	9	Not documented	6.8	61	1.12	Not	Not documented	b	73	6.9	124.5	Not documented	Not documented	Not documented	2023-01-19T12:08:34	2	2	1	1
2023-01-17T10:17:44.373+03:00	2023-01-19T15:08:38.394+03:00	2	female	3	b	b	a	a	a	a	b	a	a	b	b					b	a	CCM PTB			no	yes	a	a	d	Convulsions, headache, photophobia	107	Not documented	11.9	240	3.42	25.2	Not documented	a	Not documented	Not documented	Not documented	24.6	9.5	3.6	2023-01-19T12:08:41	1	1	1	2
2023-01-17T12:12:52.223+03:00	2023-01-19T15:08:45.057+03:00	2	female	14	c	b	c	b	b	a	a	b	b	b	b					b	a	CCM			no	yes	a	a	d	Headache, vomiting, fever	116	Not documented	5.2	195	0.53	Not documented	Not documented	b	120	3.8	43	86	31	2.6	2023-01-19T12:08:48	1	1	2	3
2023-01-17T13:03:02.679+03:00	2023-01-19T15:08:51.244+03:00	2	female	7	a	b	b	b	b	a	b	a	a	b	b					b	a	CCM, PTB, cerebral toxoplasmosis		0	no	yes	a	c			4	Not documented	4.8	99	1.15	Not documented	Not documented	b	Not documented	Not documented	Not documented	Not documented	Not documented	Not documented	2023-01-19T12:08:53	2	1	2	1
2023-01-17T13:15:18.297+03:00	2023-01-19T15:08:57.514+03:00	4	male	2	b	b	a	c	a	b	b	b	a	b	b					b	a	CCM PTB			no	yes	a	a	d	Altered mentation	24	Not documented	16.2	72	1.36	Not documented	Not documented	a	Not documented	Not documented	Not documented	Not documented	Not documented	Not documented	2023-01-19T12:09:00	3	2	1	2
2023-01-17T13:29:00.140+03:00	2023-01-19T15:09:04.739+03:00	4	male	5	c	b	a	a	b	a	a	a	b	b	b					b	a	CCM, IRIS			yes	no	a	a	d	Headache, photophobia, vomiting, altered mentation	5	Not documented	12.4	130	1.43	Not documented	Not documented	b	Not documented	Not documented	69.7	Not documented	Not documented	Not documented	2023-01-19T12:09:07	3	2	1	3
2023-01-19T14:50:36.435+03:00	2023-01-19T15:09:05.245+03:00	4	female	3	c	b	a	a	b	a	b	b	b	b	b					b	b				no	no	a	b			11	Not documented	14.1	145	1.12	Not documented	Not documented	b	Not documented	Not documented	Not documented	Not documented	Not documented	Not documented	2023-01-19T12:09:09	3	1	1	3
2023-01-17T13:41:30.798+03:00	2023-01-19T15:09:11.265+03:00	5	female	26	b	b	a	a	b	a	a	b	a	b	a	HIV induced cardiomyopathy				b	a	CCM, PTB			no	yes	a	a	d	Headache, vomiting	23	Not documented	7.1	92	0.63	1.9	Not documented	a	Not documented	Not documented	Not documented	Not documented	Not documented	Not documented	2023-01-19T12:09:13	2	1	3	2
2023-01-17T14:23:25.474+03:00	2023-01-19T15:09:19.872+03:00	2	female	25	b	b	c	c	b	b	a	b	a	b	b					b	a	CCM, acute gastritis, severe anaemia, PTB			no	yes	a	a	d	Vomiting	11	Not documented	7	88	1.34	Not documented	Not documented	a	Not documented	Not documented	Not documented	Not documented	Not documented	Not documented	2023-01-19T12:09:22	1	1	3	2
2023-01-17T15:14:42.928+03:00	2023-01-19T15:09:27.031+03:00	3	female	4	b	b	c	b	b	b	a	b	a	a	b					b	a	DILI, PTB, CCM severe anaemia,			no	yes	a	a	d	Altered mentation, vomiting	109	Not documented	11.3	166	1.02	10	Not documented	c	Not documented	Not documented	Not documented	37.9	30	69	2023-01-19T12:09:29	2	1	1	2
2023-01-17T15:28:40.913+03:00	2023-01-19T15:09:33.245+03:00	3	female	2	b	b	b	b	a	a	a	a	b	b	b		1			b	a	CCM, aspiration pneumonia			no	no	a	c			32	Not documented	10.6	173	6.21	5.3	Not documented	a	Not documented	Not documented	Not documented	49	32	2.9	2023-01-19T12:09:35	2	1	1	2
2023-01-17T15:37:29.096+03:00	2023-01-19T15:09:39.370+03:00	2	female	1	c	b	a	a	a	a	a	b	a	b	b					b	a	Disseminated TB, CCM			no	yes	a	a	d	Stiff neck, kerning's positive, headache	122	Not documented	4.5	115	0.35	Not documented	Not documented	b	800	4.5	Not documented	6	4	Not documented	2023-01-19T12:09:41	1	1	1	3
2023-01-17T16:04:22.252+03:00	2023-01-19T15:10:08.686+03:00	3	female	3	b	b	c	b	a	a	a	a	b	b	b					b	a	CCM			no	no	a	b			142	Not documented	8.2	99	0.87	Not documented	Not documented	a	68	3.6	Not documented	Not documented	Not documented	Not documented	2023-01-19T12:10:11	2	1	1	2
2023-01-17T16:27:32.929+03:00	2023-01-19T15:10:29.623+03:00	2	female	5	c	b	c	b	b	a	a	a	b	b	b					b	a	CCM			no	no	a	a	d	Headache, photophobia, vomiting	57	Not documented	12.5	112	0.78	Not documented	Not documented	b	Not documented	Not documented	Not documented	Not documented	Not documented	Not documented	2023-01-19T12:10:32	1	1	1	3
2023-01-17T16:42:29.078+03:00	2023-01-19T15:10:40.553+03:00	4	male	47	b	b	a	c	b	a	a	a	a	b	b					b	a	PTB, CCM, toxoplasma encephalitis, sepsis		0	no	yes	a	a	d	Headache, photophobia, confusion, vomiting, kerning's positive, stiff neck	17	Not documented	7.2	297	0.74	Not documented	Not documented	b	Not documented	2	65	Not documented	Not documented	23.8	2023-01-19T12:10:43	3	2	3	2
2023-01-17T17:22:32.994+03:00	2023-01-19T15:10:51.263+03:00	3	male	3	c	b	a	a	a	a	a	a	b	b	b					b	a	CCM			no	no	a	a	d	Headache, photophobia, visual blurring , vomiting, stiff neck, kerning's positive	13	Not documented	5.9	115	0.74	Not documented	Not documented	b	34	4.0999999999999	113.3	Not documented	41	Not documented	2023-01-19T12:10:53	2	2	1	3
2023-01-17T17:37:00.991+03:00	2023-01-19T15:10:57.530+03:00	3	male	8	b	b	a	c	a	a	a	b	b	b	b					b	a	CCM, toxoplasmosis		0	no	no	a	b			19	Not documented	16.9	99	0.72	Not documented	Not documented	b	Not documented	Not documented	Not documented	102	58	2.8	2023-01-19T12:11:00	2	2	2	2
2023-01-17T18:17:36.107+03:00	2023-01-19T15:11:30.329+03:00	2	female	2	b	b	a	c	b	a	a	a	b	b	a	Hypertensive emergency		1		b	a	CCM, malaria, oral thrust	0		no	no	a	a	d	Headache, blurring vision, vomiting, neck ache	43	Not documented	13.5	112	1.45	Not documented	Not documented	b	Not documented	Not documented	Not documented	Not documented	Not documented	Not documented	2023-01-19T12:11:33	1	1	1	2
2023-01-17T18:25:33.191+03:00	2023-01-19T15:11:37.116+03:00	4	male	1	b	b	c	b	b	a	a	b	b	b	b					b	a	CCM, septicaemia			no	no	a	a	d	Stiff neck, kerning's positive, headache	109	191000	12.7	136	1.78	Not documented	Not documented	b	Not documented	Not documented	Not documented	Not documented	Not documented	Not documented	2023-01-19T12:11:40	3	2	1	2
2023-01-17T19:08:07.456+03:00	2023-01-19T15:11:50.871+03:00	4	female	11	c	b	a	c	a	a	b	a	a	a	b					a	a	AKI, hypokalemia, severe anaemia, status epilepticus			no	no	a	a	d	Stiff neck, kerning's positive, photophobia, headache, confusion	53	Not documented	6.9	107	1.98	10	Not documented	a	Not documented	Not documented	Not documented	62	10	2.5	2023-01-19T12:11:53	3	1	2	3
2023-01-17T18:58:16.691+03:00	2023-01-19T15:12:03.047+03:00	4	female	7	c	b	a	c	b	a	b	a	b	b	b					b	a	CCM, post lamber headache			no	no	a	a	d	Headache, blurry of vision, vomiting	134	Not documented	10.1	41	0.73	Not documented	Not documented	a	90	146	Not documented	Not documented	29	Not documented	2023-01-19T12:12:05	3	1	2	3
2023-01-18T11:37:55.661+03:00	2023-01-19T15:12:21.412+03:00	3	male	7	b	b	a	c	a	a	a	a	a	b	b					b	a	CCM, oral thrust, PTB	0		no	yes	a	a	d	Headache, photophobia, vomiting, convulsions, stiff neck	109	Not documented	7.8	96	0.83	Not documented	Not documented	a	40	3.4	113	Not documented	13	Not documented	2023-01-19T12:12:24	2	2	2	2
2023-01-18T11:57:18.372+03:00	2023-01-19T15:12:40.481+03:00	4	male	10	b	b	a	a	a	a	b	a	a	b	b					b	a	CCM, TB, malnutrition			no	yes	a	a	d	Headache, photophobia, convulsions	145	Not documented	10.1	71	0.67	Not documented	Not documented	a	14	5.0999999999999	Not documented	Not documented	Not documented	Not documented	2023-01-19T12:12:43	3	2	2	2
2023-01-18T12:22:48.504+03:00	2023-01-19T15:12:46.196+03:00	3	male	3	c	b	a	a	b	a	b	b	a	b	b					b	a	PTB, CCM, aspiration pneumonia			no	yes	a	a	d	Kerning's positive, stiff neck, headache, convulsions	65	Not documented	9.1	301	0.89	Not documented	Not documented	a	Not documented	Not documented	Not documented	Not documented	Not documented	Not documented	2023-01-19T12:12:50	2	2	1	3
2023-01-18T12:42:14.854+03:00	2023-01-19T15:12:52.105+03:00	3	female	22	b	a	b	b	b	b	b	b	a	b	b					b	a	TBM, CCM, sepsis			no	yes	a	b			27	Not documented	7.1	100	3.63	23.7	Not documented	a	Not documented	Not documented	Not documented	Not documented	Not documented	Not documented	2023-01-19T12:12:54	2	1	3	2
2023-01-18T13:12:04.326+03:00	2023-01-19T15:12:58.944+03:00	6	male	3	b	b	a	c	b	a	a	b	b	b	b					b	a	CCM, psychosis, acute gastritis, sepsis			no	no	a	a	d	Headache, vomiting	59	Not documented	4.1	115	1.21	Not documented	Not documented	a	Not documented	Not documented	Not documented	Not documented	Not documented	Not documented	2023-01-19T12:13:01	5	2	1	2
2023-01-18T14:59:18.292+03:00	2023-01-19T15:13:05.561+03:00	2	female	2	a	b	a	a	a	a	a	a	b	b	b					b	a	CCM, IRIS			yes	no	a	a	d	Kerning's positive, blurry vision, headache, altered mentation, convulsions	8	Not documented	3.9	99	11.69	Not documented	Not documented	b	320	Not documented	Not documented	Not documented	Not documented	Not documented	2023-01-19T12:13:08	1	1	1	1
2023-01-18T15:07:03.450+03:00	2023-01-19T15:13:24.019+03:00	3	male	3	a	b	b	b	b	a	b	b	b	b	b					b	a	CCM, HIV induced psychosis			no	no	a	b			119	Not documented	7.3	112	0.84	Not documented	Not documented	a	800	Not documented	Not documented	Not documented	Not documented	Not documented	2023-01-19T12:13:26	2	2	1	1
2023-01-18T15:28:25.068+03:00	2023-01-19T15:13:33.221+03:00	2	male	4	b	b	a	a	b	a	a	b	a	b	b					b	a	CCM IRIS, TB			yes	yes	a	a	d	Stiff neck, headache, vomiting	31	Not documented	11.2	303	1	1.3	Not documented	b	340	Not documented	88.3	33	33	2.7	2023-01-19T12:13:35	1	2	1	2
2023-01-18T15:41:13.647+03:00	2023-01-19T15:13:39.663+03:00	3	male	9	b	b	b	a	b	a	a	a	a	a	b					b	b				no	no	a	a	d	Headache, vomiting, blurry vision, photophobia	17	Not documented	6.1	32	1.61	Not documented	Not documented	a	20	4	Not documented	Not documented	6	Not documented	2023-01-19T12:13:42	2	2	2	2
2023-01-18T16:02:32.213+03:00	2023-01-19T15:13:46.056+03:00	3	female	4	a	b	c	b	b	a	b	b	a	b	a	Hypertension			1	a	a	CCM, toxoplasmosis		0	no	no	a	b			69	Not documented	9.4	426	1.12	Not documented	Not documented	b	Not documented	Not documented	Not documented	68	27	2.6	2023-01-19T12:13:48	2	1	1	1
2023-01-18T16:14:09.943+03:00	2023-01-19T15:13:54.786+03:00	4	male	2	c	b	c	c	b	a	b	a	b	b	a	Hypertension			1	b	a	CCM			no	no	a	a	d	Kerning's positive, photophobia, headache, neck pain	104	Not documented	5.6	115	1.14	2.1	Not documented	b	Not documented	Not documented	Not documented	Not documented	Not documented	Not documented	2023-01-19T12:13:57	3	2	1	3
2023-01-18T16:40:08.055+03:00	2023-01-19T15:14:01.019+03:00	4	male	5	b	b	c	a	b	a	b	b	a	b	b					b	a	CCM, TB			no	yes	a	a	d	Headache, confusion	16	Not documented	7.4	99	1.04	Not documented	Not documented	b	Not documented	Not documented	Not documented	Not documented	Not documented	Not documented	2023-01-19T12:14:03	3	2	1	2
2023-01-18T16:49:41.341+03:00	2023-01-19T15:14:07.287+03:00	2	female	1	c	b	c	a	a	a	a	a	a	b	b		1			a	a	CCM, PTB, septicaemia,hepato renal syndrome, oral candidiasis	0		no	yes	a	a	d	Blurred vision, vomiting, headache, convulsions	256	Not documented	12.4	112	2.3	8.51	Not documented	b	Not documented	Not documented	Not documented	164	89	Not documented	2023-01-19T12:14:09	1	1	1	3
2023-01-18T17:50:40.676+03:00	2023-01-19T15:14:13.617+03:00	3	female	5	c	b	c	a	b	a	a	a	b	b	b					b	a	CCM			no	no	a	a	d	Headache, blurred vision, vomiting	12	Not documented	9.7	187	1.06	Not documented	Not documented	b	Not documented	Not documented	Not documented	Not documented	Not documented	Not documented	2023-01-19T12:14:16	2	1	1	3
2023-01-18T18:49:39.336+03:00	2023-01-19T15:14:19.506+03:00	3	female	8	c	b	b	a	b	a	a	b	b	b	b					b	a	CCM			no	no	a	a	d	Headache, vomiting	12	Not documented	12.1	171	1.37	3	Not documented	b	Not documented	Not documented	Not documented	Not documented	Not documented	Not documented	2023-01-19T12:14:22	2	1	2	3
2023-01-18T19:09:00.128+03:00	2023-01-19T15:14:25.510+03:00	2	female	4	a	b	c	b	b	a	a	a	b	b	b					b	a	CCM, aspiration pneumonia			no	no	a	b			8	Not documented	12	111	0.63	4.2	Not documented	a	Not documented	Not documented	Not documented	53.9	40.200000000000	3.8	2023-01-19T12:14:28	1	1	1	1
2023-01-19T10:17:20.349+03:00	2023-01-19T15:14:32.913+03:00	4	male	10	c	b	c	b	b	a	b	a	b	b	a	Stroke		1		b	a	CCM, aspiration pneumonia			no	no	a	b			163	Not documented	6.6	288	1.76	Not documented	Not documented	a	Not documented	Not documented	Not documented	Not documented	Not documented	Not documented	2023-01-19T12:14:35	3	2	2	3
2023-01-19T10:24:00.515+03:00	2023-01-19T15:14:39.608+03:00	2	male	1	a	b	b	b	b	a	b	b	a	c	b		1			b	a	TB, CCM			no	yes	a	c			114	Not documented	6.3	45	6.78	Not documented	Not documented	a	Not documented	Not documented	Not documented	Not documented	Not documented	Not documented	2023-01-19T12:14:42	1	2	1	1
2023-01-19T10:31:14.657+03:00	2023-01-19T15:14:46.263+03:00	5	male	15	b	b	c	a	b	a	a	a	a	a	b					b	a	CCM, TB DILI, dehydration			no	yes	a	a	d	Confusion, blurry vision	68	Not documented	11.7	121	1.82	Not documented	Not documented	b	Not documented	Not documented	Not documented	Not documented	88	28.8	2023-01-19T12:14:48	4	2	3	2
2023-01-19T15:09:57.415+03:00	2023-01-19T15:16:46.275+03:00	3	male	12	c	b	a	a	b	a	a	b	b	b	b					b	b				no	no	a	b			23	Not documented	6.7	112	0.97	Not documented	Not documented	a	Not documented	Not documented	Not documented	Not documented	Not documented	Not documented	2023-01-19T12:16:50	2	2	2	3
2023-01-19T15:22:41.162+03:00	2023-01-19T15:28:35.894+03:00	6	male	10	c	b	a	c	b	a	a	b	b	b	b					b	b				no	no	a	b			54	Not documented	5.7	137	4.93	22.2	Not documented	b	Not documented	Not documented	69	Not documented	Not documented	Not documented	2023-01-19T12:28:56	5	2	2	3
2023-01-19T15:29:42.394+03:00	2023-01-19T15:34:54.813+03:00	4	male	2	c	b	a	b	b	a	a	b	a	b	b					b	a	EPTB			no	yes	a	b			11	Not documented	11.3	435	9.65	Not documented	Not documented	b	Not documented	Not documented	Not documented	Not documented	Not documented	Not documented	2023-01-19T12:35:03	3	2	1	3
2023-01-19T15:37:50.215+03:00	2023-01-19T15:44:07.758+03:00	3	female	6	a	b	a	b	b	a	a	b	b	b	b					b	b				no	yes	a	b			54	Not documented	7.2	911	1.14	Not documented	Not documented	b	Not documented	Not documented	Not documented	Not documented	Not documented	Not documented	2023-01-19T12:44:14	2	1	1	1
2023-01-06T18:39:15.203+03:00	2023-01-19T15:54:47.846+03:00	4	female	6	a	b	a	a	b	a	a	b	a	b	b					a	a	CCM, TB			no	yes	a	a	d	Headache, vomiting	22	Not documented	8.1	99	1.03	Not documented	Not documented	b	Not documented	Not documented	Not documented	Not documented	Not documented	Not documented	2023-01-19T12:54:57	3	1	1	1
2023-01-19T15:46:25.455+03:00	2023-01-19T15:55:11.039+03:00	3	female	9	c	b	a	c	b	a	a	b	b	b	b					b	b				no	no	a	b			32	Not documented	9.3	138	0.78	Not documented	Not documented	b	Not documented	Not documented	Not documented	Not documented	Not documented	Not documented	2023-01-19T12:55:19	2	1	2	3
2023-01-19T16:05:33.283+03:00	2023-01-19T16:10:35.708+03:00	2	female	4	a	a	b	a	a	a	a	b	a	c	c					b_1	c				no	no	a	a	d	Not documented	113	Not documented	4.5	143	5.62	Not documented	Not documented	c	Not documented	Not documented	Not documented	Not documented	Not documented	Not documented	2023-01-19T13:10:39	1	1	1	1
2023-01-10T14:38:33.338+03:00	2023-01-19T16:13:41.724+03:00	2	female	3	b	b	a	a	a	b	a	b	a	a	b		1			b	a	CCM, TB			no	yes	a	a	d	Headache, vomiting, convulsions	157	Not documented	8.6	304	18.49	Not documented	Not documented	a	Not documented	Not documented	Not documented	31	15	Not documented	2023-01-19T13:13:52	1	1	1	2
2023-01-19T16:12:06.775+03:00	2023-01-19T16:15:48.316+03:00	3	female	6	c	b	a	c	b	a	a	b	b	b	b					a	b				no	no	a	b			162	Not documented	7.7	184	.76	Not documented	Not documented	b	Not documented	Not documented	Not documented	Not documented	Not documented	Not documented	2023-01-19T13:15:54	2	1	1	3
2023-01-19T16:18:30.449+03:00	2023-01-19T16:21:00.132+03:00	4	male	2	a	a	b	c	b	a	a	b	b	b	b					b	b				no	no	a	b			45	Not documented	4.6	234	1.23	Not documented	Not documented	b	Not documented	Not only	Not documented	Not documented	Not documented	Not documented	2023-01-19T13:21:06	3	2	1	1
2023-01-19T16:13:57.302+03:00	2023-01-19T16:24:41.161+03:00	2	female	4	b	b	c	c	a	a	b	a	b	b	b					b	a	CCM			no	no	a	a	d	Convulsions, fever, photophobia, headache	87	Not documented	11.5	240	1.14	Not documented	Not documented	a	Not documented	Not documented	Not documented	Not documented	Not documented	Not documented	2023-01-19T13:24:50	1	1	1	2
2023-01-19T16:22:14.027+03:00	2023-01-19T16:26:12.596+03:00	2	male	8	b	b	b	c	b	a	a	b	b	b	b		1			b	b				no	no	a	b			12	Not documented	10.3	210	15.39	Not documented	Not documented	b	Not documented	Not documented	Not documented	Not documented	Not documented	Not documented	2023-01-19T13:26:33	1	2	2	2
2023-01-19T16:24:55.477+03:00	2023-01-19T16:31:02.898+03:00	2	female	14	b	a	c	a	b	b	b	b	b	b	b					b	a	CCM, gastritis			no	no	a	a	d	Stiff neck	43	Not documented	6.9	134	1.08	Not documented	Not documented	b	Not documented	Not documented	125.9	Not documented	Not documented	Not documented	2023-01-19T13:31:13	1	1	2	2
2023-01-19T16:28:49.077+03:00	2023-01-19T16:32:31.595+03:00	3	female	2	a	b	a	a	b	a	b	b	b	b	b					b	b				no	no	a	a	b	Positive	8	Not documented	6.5	32	1.02	Not documented	Not documented	b	Not documented	Not documented	Not documented	Not documented	Not documented	Not documented	2023-01-19T13:32:40	2	1	1	1
2023-01-19T16:35:59.571+03:00	2023-01-19T16:39:35.674+03:00	3	male	1	a	b	b	b	b	a	a	b	a	b	b					b	b				no	no	a	b			4	Not documented	7.2	156	1.03	Not documented	Not documented	b	300	90	5.8	Not documented	Not documented	Not documented	2023-01-19T13:39:38	2	2	1	1
2023-01-19T16:31:10.021+03:00	2023-01-19T16:40:12.904+03:00	3	male	2	c	b	a	a	b	a	b	a	a	b	b		1			b	a	CCM, TB			no	yes	a	a	d	Headache, blurred vision, confusion	67	Not documented	12.1	140	2.56	Not documented	Not documented	b	24	3.5	60	61	40	4	2023-01-19T13:40:22	2	2	1	3
2023-01-19T16:40:48.269+03:00	2023-01-19T16:43:28.857+03:00	2	male	4	a	b	b	b	b	a	a	a	b	b	b					b	b				no	no	a	b			4	Not documented	6.2	12	1.12	Not documented	Not documented	b	Not documented	Not documented	Not documented	Not documented	Not documented	Not documented	2023-01-19T13:43:33	1	2	1	1
2023-01-19T16:40:23.704+03:00	2023-01-19T16:52:10.659+03:00	2	male	4	c	b	a	c	b	a	b	b	a	b	b					b	a	CCM, disseminated TB			no	yes	a	b			74	Not documented	6.2	54	1.09	Not documented	Not documented	b	Not documented	Not documented	Not documented	Not documented	Not documented	Not documented	2023-01-19T13:52:20	1	2	1	3
2023-01-19T16:46:29.883+03:00	2023-01-19T16:49:23.547+03:00	4	female	6	a	b	c	c	a	a	b	b	b	b	b					b	b				no	no	a	c			12	Not documented	4.5	654	4.95	Not documented	Not documented	b	Not documented	Not documented	Not documented	Not documented	Not documented	Not documented	2023-01-19T13:54:51	3	1	1	1
2023-01-19T16:51:35.883+03:00	2023-01-19T16:54:31.988+03:00	2	male	6	c	b	b	b	b	a	a	b	b	b	b					b	b				no	no	a	b			65	Not documented	6.9	49	0.65	Not documented	Not only	b	Not documented	Not documented	Not documented	Not only	Not documented	Not documented	2023-01-19T13:54:52	1	2	1	3
2023-01-20T11:27:03.616+03:00	2023-01-20T11:43:17.352+03:00	5	female	1	a	a	b	a	b	a	a	b	c	c	c					b_1	c				no	no	a	a	d	Not documented	10	Not documented	8.3	391	9.97	38.5	Not documented	a	Not documented	Not documented	Not documented	50	161	3.3	2023-01-20T08:43:21	4	1	1	1
2023-01-20T11:41:03.409+03:00	2023-01-20T11:47:13.874+03:00	2	female	10	b	b	a	c	b	a	a	b	b	b	b					b	b				no	no	a	b			12	Not documented	3.2	234	0.97	Not documented	Not documented	b	Not documented	Not documented	Not documented	Not documented	Not documented	Not documented	2023-01-20T08:47:21	1	1	2	2
2023-01-20T11:49:26.816+03:00	2023-01-20T11:53:05.942+03:00	5	male	10	a	b	c	b	b	a	a	a	b	b	b					b	b				no	no	a	c			43	Not documented	7.2	123	0.89	Not documented	Not documented	b	Not documented	Not documented	Not documented	Not documented	Not documented	Not documented	2023-01-20T08:53:09	4	2	2	1
2023-01-20T12:01:50.164+03:00	2023-01-20T12:12:32.558+03:00	6	male	10	a	a	b	a	b	a	a	b	a	c	c					b_1	c				no	no	a	a	d	Not documented	81	Not documented	12.5	62	2.2	Not documented	Not documented	a	17	Not documented	Not documented	Not documented	Not documented	Not documented	2023-01-20T09:12:36	5	2	2	1
2023-01-20T12:14:46.974+03:00	2023-01-20T12:20:21.397+03:00	5	male	3	a	a	b	a	b	a	a	b	a	c	c					b_1	c				no	no	a	a	d	Not documented	150	Not documented	11.5	218	1.23	Not documented	Not documented	c	Not documented	Not documented	Not documented	Not documented	Not documented	Not documented	2023-01-20T09:20:25	4	2	1	1
2023-01-20T12:23:21.885+03:00	2023-01-20T12:28:24.992+03:00	3	female	16	b	a	b	a	b	a	a	a	c	c	c					b_1	c				no	no	a	a	d	Not documented	12	Not documented	6.7	110	3.45	Not documented	Not documented	c	Not documented	Not documented	Not documented	Not documented	Not documented	Not documented	2023-01-20T09:28:28	2	1	3	2
2023-01-20T12:35:07.056+03:00	2023-01-20T12:40:12.849+03:00	3	female	11	b	a	b	a	b	a	a	a	a	c	c					b_1	c				no	no	a	a	d	Not documented	17	Not documented	8	75	0.87	Not documented	Not documented	c	12	3.3	125.7	Not documented	Not documented	Not documented	2023-01-20T09:40:16	2	1	2	2
2023-01-20T13:37:16.556+03:00	2023-01-20T13:45:50.332+03:00	3	male	10	c	b	a	c	b	a	b	b	b	b	b					b	b				no	no	a	b			45	Not documented	4.5	245	8.67	Not documented	Not documented	b	Not documented	Not documented	Not documented	Not documented	Not documented	Not documented	2023-01-20T10:45:54	2	2	2	3
2023-01-20T13:47:17.126+03:00	2023-01-20T13:50:45.600+03:00	2	female	28	c	b	b	b	b	a	a	b	a	b	b					b	a	TB			no	yes	b	a	a	Positive	5	Not documented	4.9	52	0.47	14	Not documented	b	Not documented	Not documented	Not documented	Not documented	Not documented	2.1	2023-01-20T10:50:47	1	1	3	3
2023-01-20T13:51:05.950+03:00	2023-01-20T13:55:00.564+03:00	3	female	3	c	b	b	c	b	a	a	b	b	b	b					b	b				no	no	a	b			6	Not documented	4.7	94	1.21	Not documented	Not documented	b	>40	2.7	2.9	Not documented	Not documented	Not documented	2023-01-20T10:55:09	2	1	1	3
2023-01-20T13:56:24.830+03:00	2023-01-20T13:59:26.699+03:00	4	male	18	c	b	c	b	a	a	a	a	b	b	b					b	b				no	no	b	a	b	Positive	5	Not documented	4.5	56	0.72	6.9	Not documented	b	Not documented	Not documented	Not documented	172	196	3.4	2023-01-20T10:59:32	3	2	3	3
2023-01-20T14:02:27.225+03:00	2023-01-20T14:05:22.116+03:00	5	male	15	c	b	c	b	b	a	a	b	b	b	b					b	b				no	no	a	c			122	Not documented	8.9	41	6.7	10.1	Not documented	b	Not documented	Not documented	Not documented	38	16	2.4	2023-01-20T11:05:25	4	2	3	3
2023-01-20T14:06:39.306+03:00	2023-01-20T14:12:56.058+03:00	4	male	5	b	b	b	a	a	a	b	b	a	b	b					b	a	TB			no	yes	b	a	a	Positive	54	Not documented	4.9	324	1.08	Not documented	Not documented	b	Not documented	58	50	Not documented	Not documented	Not documented	2023-01-20T11:13:00	3	2	1	2
2023-01-20T15:27:08.934+03:00	2023-01-20T15:29:49.825+03:00	3	female	1	c	b	c	b	b	a	a	b	b	b	b					b	b				no	no	b	a	a	Positive	11	Not documented	12.8	123	14.91	Not documented	Not documented	b	Not documented	Not documented	Not documented	Not documented	Not documented	Not documented	2023-01-20T12:29:56	2	1	1	3
[truncated: 26 more columns]
